# Supplementary material for: Causal influence of plasma metabolites on age-related macular degeneration: A Mendelian randomization study
Source: Medicine (Baltimore). 2024 Sep 13;103(37):e39400. doi: 10.1097/MD.0000000000039400 (PMC11404906; doi:10.1097/MD.0000000000039400)
Supplement: Supplementary file 1 [file medi-103-e39400-s001.xlsx]

## Sheet: S1
Table S1：Valid instrumental variables for Mendelian randomization analysis of plasma metabolites (exposure) on AMD (outcome)
chr.exposure	pos.exposure	effect_allele.exposure	other_allele.exposure	eaf.exposure	beta.exposure	se.exposure	pval.exposure	SNP	samplesize.exposure	id.exposure	exposure	sd	R2	F
1	107260564	A	G	0.0101441	0.37263	0.0837642	8.64482e-06	rs145406199	6902	GCST90199633	Suberate (C8-DC) levels	6.95899	0.00285987	19.7897
2	58162047	T	A	0.068549	-0.165088	0.0330302	5.79013e-07	rs848290	6902	GCST90199633	Suberate (C8-DC) levels	2.74409	0.00360736	24.9809
2	208748506	T	C	0.0547126	-0.167962	0.0363969	3.9362e-06	rs189725310	6902	GCST90199633	Suberate (C8-DC) levels	3.02379	0.00307685	21.2958
3	24740196	A	G	0.223816	-0.0876962	0.0198179	9.63944e-06	rs7616744	6902	GCST90199633	Suberate (C8-DC) levels	1.64644	0.00282987	19.5815
3	73318930	T	C	0.0297142	0.218723	0.0493421	9.30183e-06	rs11705994	6902	GCST90199633	Suberate (C8-DC) levels	4.09926	0.00283968	19.6496
4	4592747	T	C	0.144896	0.108829	0.023723	4.48615e-06	rs4689177	6902	GCST90199633	Suberate (C8-DC) levels	1.97087	0.00304073	21.0451
4	31925736	G	T	0.0233082	0.266628	0.0551228	1.31829e-06	rs34357043	6902	GCST90199633	Suberate (C8-DC) levels	4.57951	0.00337932	23.3964
4	47852756	T	C	0.965304	0.200323	0.0453191	9.85766e-06	rs4695288	6902	GCST90199633	Suberate (C8-DC) levels	3.76503	0.00282372	19.5389
4	101864890	G	A	0.0359116	0.199278	0.0447114	8.31185e-06	rs78440527	6902	GCST90199633	Suberate (C8-DC) levels	3.71455	0.00287068	19.8647
4	116858781	C	T	0.609542	0.0800086	0.0170477	2.68944e-06	rs10008401	6902	GCST90199633	Suberate (C8-DC) levels	1.41629	0.00318206	22.0263
5	165978223	G	A	0.172813	0.0991772	0.0219344	6.13931e-06	rs9313297	6902	GCST90199633	Suberate (C8-DC) levels	1.82227	0.00295419	20.4443
6	8236962	A	G	0.229681	-0.0894199	0.0200898	8.54658e-06	rs9406110	6902	GCST90199633	Suberate (C8-DC) levels	1.66903	0.00286301	19.8115
6	18011466	T	C	0.0202821	-0.273918	0.059083	3.54953e-06	rs539316238	6902	GCST90199633	Suberate (C8-DC) levels	4.90851	0.00310539	21.4939
6	79684023	G	C	0.119895	0.121756	0.025941	2.68478e-06	rs6923178	6902	GCST90199633	Suberate (C8-DC) levels	2.15513	0.00318254	22.0296
6	106687263	A	G	0.011276	-0.366135	0.0791195	3.69883e-06	rs35913079	6902	GCST90199633	Suberate (C8-DC) levels	6.57311	0.003094	21.4149
6	163922203	C	A	0.0572184	0.161019	0.0364413	9.93437e-06	rs141183746	6902	GCST90199633	Suberate (C8-DC) levels	3.02748	0.00282157	19.5239
7	3235891	C	T	0.0453877	-0.193637	0.0395206	9.60098e-07	rs17738405	6902	GCST90199633	Suberate (C8-DC) levels	3.2833	0.00346715	24.0065
7	106007929	G	T	0.0147642	0.336938	0.0697181	1.34585e-06	rs146529314	6902	GCST90199633	Suberate (C8-DC) levels	5.79206	0.00337359	23.3566
8	108977705	A	G	0.0145645	0.308493	0.0695392	9.15411e-06	rs140580838	6902	GCST90199633	Suberate (C8-DC) levels	5.7772	0.0028441	19.6803
9	16581529	C	G	0.00217928	0.798698	0.178207	7.40014e-06	rs148863405	6902	GCST90199633	Suberate (C8-DC) levels	14.8051	0.00290271	20.087
9	135788065	G	C	0.250852	-0.0955533	0.0196317	1.13142e-06	rs12555229	6902	GCST90199633	Suberate (C8-DC) levels	1.63097	0.00342167	23.6906
11	8649229	T	C	0.0284364	-0.227287	0.0499103	5.26594e-06	rs35904890	6902	GCST90199633	Suberate (C8-DC) levels	4.14646	0.00299651	20.7381
14	70111694	G	A	0.759084	-0.0922378	0.0196709	2.74475e-06	rs11158833	6902	GCST90199633	Suberate (C8-DC) levels	1.63422	0.00317643	21.9872
16	23857673	A	G	0.0147465	0.336072	0.0690214	1.12109e-06	rs72777931	6902	GCST90199633	Suberate (C8-DC) levels	5.73418	0.00342419	23.7081
17	75889724	T	C	0.230903	-0.0957862	0.0197795	1.28083e-06	rs1551619	6902	GCST90199633	Suberate (C8-DC) levels	1.64325	0.00338729	23.4518
18	44998209	G	A	0.0142545	0.30721	0.0691456	8.87382e-06	rs117499033	6902	GCST90199633	Suberate (C8-DC) levels	5.7445	0.00285267	19.7397
22	22277644	A	G	0.00922782	-0.399312	0.0879247	5.58496e-06	rs191920017	6902	GCST90199633	Suberate (C8-DC) levels	7.30463	0.00298028	20.6254
1	166530566	A	G	0.31028	-0.0833283	0.0173446	1.55314e-06	rs12070599	7802	GCST90199637	N-acetylglutamate levels	1.53203	0.00295038	23.0811
2	3293263	A	C	0.0725952	0.132736	0.0296366	7.50724e-06	rs79132971	7802	GCST90199637	N-acetylglutamate levels	2.61777	0.00256514	20.0595
2	73650092	A	G	0.224014	0.123014	0.0183105	1.83992e-11	rs10168931	7802	GCST90199637	N-acetylglutamate levels	1.61735	0.00575318	45.1345
3	52078217	A	C	0.0103166	0.395956	0.0769657	2.68117e-07	rs148804382	7802	GCST90199637	N-acetylglutamate levels	6.7983	0.00338169	26.4667
4	157967616	C	T	0.0402336	0.178385	0.0390113	4.81571e-06	rs76105072	7802	GCST90199637	N-acetylglutamate levels	3.44583	0.00267349	20.9091
5	64819753	A	G	0.0103212	0.36491	0.0767441	1.98548e-06	rs186654219	7802	GCST90199637	N-acetylglutamate levels	6.77872	0.00289021	22.609
6	77383611	C	T	0.0110081	-0.329606	0.0734255	7.15653e-06	rs187543759	7802	GCST90199637	N-acetylglutamate levels	6.4856	0.0025768	20.151
6	100362746	C	T	0.723072	-0.0805091	0.0174765	4.09071e-06	rs10872573	7802	GCST90199637	N-acetylglutamate levels	1.54368	0.00271335	21.2217
7	118109730	G	T	0.0133051	-0.297994	0.0670282	8.75659e-06	rs148895950	7802	GCST90199637	N-acetylglutamate levels	5.92053	0.00252759	19.7651
8	58487627	C	A	0.191407	0.087937	0.0197421	8.41709e-06	rs10957056	7802	GCST90199637	N-acetylglutamate levels	1.7438	0.00253722	19.8407
9	14712674	G	A	0.0158761	0.279475	0.0616153	5.73854e-06	rs116233634	7802	GCST90199637	N-acetylglutamate levels	5.44241	0.00263069	20.5735
9	26390175	A	T	0.0556449	0.155318	0.0339765	4.84654e-06	rs12554315	7802	GCST90199637	N-acetylglutamate levels	3.00111	0.00267196	20.8971
9	105978380	A	G	0.567883	-0.0726878	0.0157023	3.67215e-06	rs4336667	7802	GCST90199637	N-acetylglutamate levels	1.38697	0.00273975	21.4287
9	127531312	G	A	0.820119	0.0912856	0.0200603	5.35021e-06	rs2265815	7802	GCST90199637	N-acetylglutamate levels	1.7719	0.00264779	20.7076
10	74229994	T	C	0.752636	-0.0883667	0.017702	5.97844e-07	rs10762589	7802	GCST90199637	N-acetylglutamate levels	1.5636	0.00318458	24.9191
10	86543369	C	T	0.96381	-0.205145	0.0419759	1.02278e-06	rs2803552	7802	GCST90199637	N-acetylglutamate levels	3.70769	0.00305281	23.8848
13	41455862	C	T	0.0195022	-0.261085	0.0554528	2.49863e-06	rs60665648	7802	GCST90199637	N-acetylglutamate levels	4.89809	0.00283393	22.1675
14	70529167	C	T	0.155615	0.0944413	0.0212157	8.52813e-06	rs7154858	7802	GCST90199637	N-acetylglutamate levels	1.87396	0.00253404	19.8157
17	43990158	T	C	0.256755	-0.0796679	0.017735	7.05164e-06	rs28690110	7802	GCST90199637	N-acetylglutamate levels	1.56651	0.0025804	20.1792
20	46598884	C	T	0.187765	0.116341	0.01969	3.44954e-09	rs10854172	7802	GCST90199637	N-acetylglutamate levels	1.7392	0.00445595	34.912
3	99447594	A	C	0.0184262	-0.261606	0.056463	3.60008e-06	rs140079282	8246	GCST90199657	Sphingosine 1-phosphate levels	5.12726	0.00259717	21.4668
3	169207806	A	G	0.393833	-0.0723142	0.015939	5.70756e-06	rs1488103	8246	GCST90199657	Sphingosine 1-phosphate levels	1.44738	0.0024906	20.5838
4	31547799	T	C	0.737365	-0.0816351	0.0173502	2.53695e-06	rs1456759	8246	GCST90199657	Sphingosine 1-phosphate levels	1.57553	0.0026782	22.1383
4	113730518	T	C	0.0153631	0.27762	0.0620996	7.80146e-06	rs115939317	8246	GCST90199657	Sphingosine 1-phosphate levels	5.63911	0.00241843	19.9859
5	77874839	A	G	0.378124	-0.0776802	0.0161082	1.41834e-06	rs41397245	8246	GCST90199657	Sphingosine 1-phosphate levels	1.46275	0.00281297	23.2556
5	104821478	G	A	0.0394801	0.184415	0.0392364	2.60043e-06	rs71588370	8246	GCST90199657	Sphingosine 1-phosphate levels	3.56296	0.00267248	22.0909
5	130320377	G	A	0.00497814	0.513535	0.109227	2.58227e-06	rs17713443	8246	GCST90199657	Sphingosine 1-phosphate levels	9.91863	0.00267411	22.1045
6	1332934	C	T	0.0266543	0.229382	0.0484838	2.233e-06	rs141116536	8246	GCST90199657	Sphingosine 1-phosphate levels	4.40269	0.00270776	22.3834
6	31770631	G	A	0.0262263	-0.256109	0.0478132	8.48745e-08	rs9461721	8246	GCST90199657	Sphingosine 1-phosphate levels	4.3418	0.00346822	28.6916
6	73331701	A	G	0.1805	-0.0936889	0.0200697	3.03896e-06	rs9360664	8246	GCST90199657	Sphingosine 1-phosphate levels	1.82248	0.00263639	21.7919
8	21182547	G	C	0.0606116	0.147791	0.0320867	4.10483e-06	rs11986857	8246	GCST90199657	Sphingosine 1-phosphate levels	2.91371	0.0025668	21.2151
9	13072342	C	T	0.0494112	0.157515	0.0353441	8.32674e-06	rs10960927	8246	GCST90199657	Sphingosine 1-phosphate levels	3.20951	0.0024034	19.8614
12	117707878	C	T	0.317054	-0.0733906	0.0164198	7.83555e-06	rs10744901	8246	GCST90199657	Sphingosine 1-phosphate levels	1.49104	0.00241744	19.9777
15	57893963	G	A	0.644609	-0.0718094	0.0160027	7.21237e-06	rs6493965	8246	GCST90199657	Sphingosine 1-phosphate levels	1.45316	0.00243657	20.1361
16	83117864	A	G	0.49245	0.0725737	0.0157374	3.99671e-06	rs7200047	8246	GCST90199657	Sphingosine 1-phosphate levels	1.42907	0.00257298	21.2663
17	76437921	T	C	0.460226	0.0955501	0.0152708	3.92298e-10	rs1000821	8246	GCST90199657	Sphingosine 1-phosphate levels	1.3867	0.00472654	39.1506
18	6107710	G	A	0.0362631	0.190151	0.0413987	4.36607e-06	rs10502344	8246	GCST90199657	Sphingosine 1-phosphate levels	3.75931	0.00255256	21.0972
1	171037487	G	A	0.140637	-0.105459	0.0227622	3.60232e-06	rs72710584	8171	GCST90199661	Maleate levels	2.05756	0.00262078	21.4654
1	242382913	C	T	0.0331348	-0.195659	0.0433217	6.28953e-06	rs139060216	8171	GCST90199661	Maleate levels	3.916	0.00249079	20.3981
3	137699699	C	T	0.0194312	0.247925	0.0558662	9.08718e-06	rs3856630	8171	GCST90199661	Maleate levels	5.04995	0.00240507	19.6944
4	148481453	G	T	0.0244785	0.224574	0.0501538	7.54464e-06	rs116633901	8171	GCST90199661	Maleate levels	4.53358	0.00244837	20.0499
4	182887202	G	A	0.0398995	-0.191127	0.0392515	1.12e-06	rs62337911	8171	GCST90199661	Maleate levels	3.54808	0.00289404	23.71
4	188374075	T	C	0.273903	-0.0778103	0.017129	5.55614e-06	rs6553200	8171	GCST90199661	Maleate levels	1.54835	0.00251968	20.6353
5	24390851	T	G	0.00817154	-0.424684	0.0860667	8.04149e-07	rs150357582	8171	GCST90199661	Maleate levels	7.77988	0.00297167	24.3479
6	41723085	A	C	0.40824	-0.0760477	0.0156955	1.26496e-06	rs13200335	8171	GCST90199661	Maleate levels	1.41877	0.00286554	23.4759
7	17523328	T	C	0.130699	-0.120147	0.0230713	1.91233e-07	rs73073176	8171	GCST90199661	Maleate levels	2.0855	0.00330882	27.1195
8	58286174	G	C	0.32379	-0.0742667	0.0165607	7.30761e-06	rs10504250	8171	GCST90199661	Maleate levels	1.49698	0.00245581	20.1109
9	108564519	A	G	0.0161251	0.285202	0.0612361	3.20202e-06	rs117247923	8171	GCST90199661	Maleate levels	5.53535	0.00264831	21.6915
9	134200542	G	A	0.119885	0.1074	0.023991	7.58163e-06	rs12376985	8171	GCST90199661	Maleate levels	2.16863	0.00244725	20.0407
10	69166680	C	G	0.0104294	-0.344294	0.075865	5.67231e-06	rs75102017	8171	GCST90199661	Maleate levels	6.85771	0.00251486	20.5957
11	35453504	C	A	0.0528864	-0.160747	0.0347303	3.68428e-06	rs61880906	8171	GCST90199661	Maleate levels	3.1394	0.00261555	21.4224
12	21946362	G	A	0.0174547	-0.276781	0.0589389	2.65226e-06	rs74069834	8171	GCST90199661	Maleate levels	5.3277	0.00269233	22.053
12	115022298	T	G	0.0625536	-0.142941	0.0315949	6.06315e-06	rs73396358	8171	GCST90199661	Maleate levels	2.85598	0.00249933	20.4682
14	49488289	A	G	0.0166093	0.286001	0.0604766	2.25496e-06	rs115520044	8171	GCST90199661	Maleate levels	5.4667	0.00273026	22.3646
15	74735539	T	C	0.250184	0.0860376	0.0177102	1.18529e-06	rs2472297	8171	GCST90199661	Maleate levels	1.60089	0.00288077	23.601
16	5075878	C	G	0.0357502	-0.200611	0.0420445	1.82957e-06	rs76680658	8171	GCST90199661	Maleate levels	3.80055	0.00277916	22.7662
19	570206	A	G	0.684799	0.076776	0.0170744	6.90652e-06	rs7245628	8171	GCST90199661	Maleate levels	1.54342	0.00246898	20.219
19	14808556	A	G	0.014088	0.350122	0.0658295	1.04557e-07	rs117261516	8171	GCST90199661	Maleate levels	5.95056	0.00345086	28.2877
19	40579494	G	T	0.0211932	-0.269244	0.0526641	3.17963e-07	rs61457016	8171	GCST90199661	Maleate levels	4.7605	0.00318938	26.1374
20	23286377	G	T	0.047164	0.165992	0.0366881	6.0563e-06	rs6137886	8171	GCST90199661	Maleate levels	3.31637	0.00249959	20.4703
20	58754233	G	A	0.0467255	-0.166328	0.0373322	8.37579e-06	rs116882896	8171	GCST90199661	Maleate levels	3.37459	0.00242404	19.8501
1	119392884	T	A	0.593586	0.0695791	0.0148237	2.68229e-06	rs10802092	8235	GCST90199664	Phenyllactate (PLA) levels in elite athletes	1.3452	0.00266886	22.0315
2	113254175	T	C	0.187179	0.0893767	0.0186298	1.60652e-06	rs13396369	8235	GCST90199664	Phenyllactate (PLA) levels in elite athletes	1.6906	0.0027878	23.0161
2	136773975	T	C	0.0251855	-0.21061	0.0459716	4.62048e-06	rs116721959	8235	GCST90199664	Phenyllactate (PLA) levels in elite athletes	4.17178	0.00254282	20.9884
2	217776399	A	C	0.525012	0.0678602	0.0145435	3.07118e-06	rs34064769	8235	GCST90199664	Phenyllactate (PLA) levels in elite athletes	1.31978	0.00263747	21.7717
3	137191426	C	T	0.0356752	0.183637	0.0391572	2.73534e-06	rs78199411	8235	GCST90199664	Phenyllactate (PLA) levels in elite athletes	3.55339	0.00266428	21.9936
5	77382351	T	C	0.61135	0.0730231	0.0149781	1.08636e-06	rs2359874	8235	GCST90199664	Phenyllactate (PLA) levels in elite athletes	1.35922	0.0028787	23.7688
5	180175657	T	C	0.112452	-0.117073	0.0231742	4.37544e-07	rs79724540	8235	GCST90199664	Phenyllactate (PLA) levels in elite athletes	2.10299	0.00309031	25.5214
6	23214941	G	A	0.724661	-0.082695	0.016704	7.39797e-07	rs4291084	8235	GCST90199664	Phenyllactate (PLA) levels in elite athletes	1.51584	0.00296803	24.5085
6	39126256	A	G	0.0663122	-0.145262	0.0290503	5.72199e-07	rs9470970	8235	GCST90199664	Phenyllactate (PLA) levels in elite athletes	2.63622	0.0030278	25.0036
6	60653341	A	T	0.168047	-0.0860871	0.0194551	9.64816e-06	rs9476273	8235	GCST90199664	Phenyllactate (PLA) levels in elite athletes	1.76549	0.00237257	19.5798
6	169029431	A	G	0.381239	0.0674951	0.0150882	7.69938e-06	rs12529420	8235	GCST90199664	Phenyllactate (PLA) levels in elite athletes	1.36921	0.0024247	20.011
8	133177859	A	T	0.0544231	0.154338	0.033383	3.77759e-06	rs17634070	8235	GCST90199664	Phenyllactate (PLA) levels in elite athletes	3.0294	0.00258947	21.3745
9	3779667	G	A	0.0595044	0.149295	0.0310577	1.53204e-06	rs73396011	8235	GCST90199664	Phenyllactate (PLA) levels in elite athletes	2.81839	0.00279883	23.1074
9	120012695	A	G	0.226371	0.0783952	0.0173588	6.29683e-06	rs7867041	8235	GCST90199664	Phenyllactate (PLA) levels in elite athletes	1.57526	0.00247119	20.3957
9	128861549	T	C	0.034831	-0.194512	0.039425	8.06738e-07	rs73669981	8235	GCST90199664	Phenyllactate (PLA) levels in elite athletes	3.5777	0.00294788	24.3416
11	1433445	C	T	0.802512	0.0807497	0.0182606	9.77604e-06	rs10834052	8235	GCST90199664	Phenyllactate (PLA) levels in elite athletes	1.65709	0.00236954	19.5547
12	58437193	A	G	0.061443	-0.14389	0.0302864	2.02424e-06	rs73351721	8235	GCST90199664	Phenyllactate (PLA) levels in elite athletes	2.7484	0.00273413	22.5718
12	90256821	T	G	0.0427215	0.165104	0.035623	3.5738e-06	rs17783490	8235	GCST90199664	Phenyllactate (PLA) levels in elite athletes	3.23268	0.00260234	21.481
12	102854494	G	A	0.599404	-0.0703956	0.0148295	2.06466e-06	rs937475	8235	GCST90199664	Phenyllactate (PLA) levels in elite athletes	1.34573	0.00272956	22.534
12	119095413	G	A	0.0382979	0.171055	0.0375046	5.09335e-06	rs35446494	8235	GCST90199664	Phenyllactate (PLA) levels in elite athletes	3.40343	0.00252028	20.8019
13	62164419	C	T	0.203436	0.0842604	0.0180851	3.17568e-06	rs56381820	8235	GCST90199664	Phenyllactate (PLA) levels in elite athletes	1.64117	0.00262968	21.7073
14	43591995	G	T	0.333722	-0.0706039	0.0152423	3.61956e-06	rs7141384	8235	GCST90199664	Phenyllactate (PLA) levels in elite athletes	1.38319	0.00259937	21.4564
16	58718562	T	C	0.0778439	0.447662	0.0265192	6.2441e-64	rs11076256	8235	GCST90199664	Phenyllactate (PLA) levels in elite athletes	2.40654	0.0334537	284.957
16	58781671	T	C	0.0478586	-0.194762	0.0339985	1.01287e-08	rs143277630	8235	GCST90199664	Phenyllactate (PLA) levels in elite athletes	3.08526	0.00397012	32.8162
18	34303331	T	C	0.0222438	-0.242796	0.0487618	6.38388e-07	rs74546847	8235	GCST90199664	Phenyllactate (PLA) levels in elite athletes	4.42498	0.00300234	24.7927
21	41623472	T	C	0.0130189	0.287805	0.0642476	7.47717e-06	rs143566944	8235	GCST90199664	Phenyllactate (PLA) levels in elite athletes	5.83027	0.00243146	20.067
1	12161570	A	G	0.00760177	0.396114	0.08856	7.71895e-06	rs143584067	8224	GCST90199681	2-hydroxyoctanoate levels	8.03118	0.00242735	20.0062
1	75702239	C	T	0.304345	0.0744623	0.0167632	8.91236e-06	rs76963882	8224	GCST90199681	2-hydroxyoctanoate levels	1.52019	0.00239409	19.7315
1	104217807	A	G	0.0449171	-0.188731	0.0376106	5.22012e-07	rs188077378	8224	GCST90199681	2-hydroxyoctanoate levels	3.41077	0.00305324	25.1806
1	109896185	T	G	0.00231538	0.751021	0.161694	3.40587e-06	rs12562486	8224	GCST90199681	2-hydroxyoctanoate levels	14.6634	0.00261698	21.5733
2	73644538	T	C	0.22539	-0.222042	0.0183336	9.21015e-34	rs13384756	8224	GCST90199681	2-hydroxyoctanoate levels	1.66261	0.0175274	146.681
2	216040672	C	T	0.0976011	0.124361	0.0261853	2.04159e-06	rs112809733	8224	GCST90199681	2-hydroxyoctanoate levels	2.37465	0.00273581	22.5555
3	15586533	A	T	0.0521596	0.218791	0.0348214	3.31624e-10	rs74637339	8224	GCST90199681	2-hydroxyoctanoate levels	3.15782	0.00477869	39.479
3	18702604	A	G	0.0127548	0.321188	0.0693423	3.62288e-06	rs35254234	8224	GCST90199681	2-hydroxyoctanoate levels	6.28839	0.00260263	21.4547
3	66418124	A	G	0.00721536	0.410446	0.0914386	7.16389e-06	rs183489175	8224	GCST90199681	2-hydroxyoctanoate levels	8.29223	0.00244463	20.149
3	73243416	A	G	0.00554067	-0.463127	0.104841	9.98927e-06	rs145729777	8224	GCST90199681	2-hydroxyoctanoate levels	9.50764	0.00236772	19.5136
5	25646458	C	T	0.20195	-0.0889207	0.0192855	4.01232e-06	rs1479581	8224	GCST90199681	2-hydroxyoctanoate levels	1.74893	0.00257896	21.2591
5	39371973	G	A	0.0512056	0.162122	0.0351403	3.95805e-06	rs17470667	8224	GCST90199681	2-hydroxyoctanoate levels	3.18674	0.0025821	21.285
6	117466443	T	C	0.0777478	-0.128883	0.0289318	8.4008e-06	rs35538886	8224	GCST90199681	2-hydroxyoctanoate levels	2.62372	0.00240778	19.8445
9	73862954	T	C	0.983056	-0.27916	0.0605491	4.01752e-06	rs7029211	8224	GCST90199681	2-hydroxyoctanoate levels	5.49097	0.00257865	21.2565
10	89772422	A	G	0.231692	0.0926098	0.0184154	4.93203e-07	rs12250365	8224	GCST90199681	2-hydroxyoctanoate levels	1.67002	0.00306648	25.2902
11	45063972	A	G	0.00748539	0.452071	0.0895868	4.50745e-07	rs77585588	8224	GCST90199681	2-hydroxyoctanoate levels	8.12429	0.00308748	25.4639
11	99815568	C	G	0.0156997	0.297392	0.0628958	2.26377e-06	rs76619244	8224	GCST90199681	2-hydroxyoctanoate levels	5.70379	0.00271181	22.3571
16	49627427	C	A	0.385805	-0.0740584	0.0160837	4.13367e-06	rs72622236	8224	GCST90199681	2-hydroxyoctanoate levels	1.45857	0.00257206	21.202
16	83280712	C	T	0.0532585	0.159419	0.0348335	4.72581e-06	rs118085936	8224	GCST90199681	2-hydroxyoctanoate levels	3.15892	0.00254099	20.9453
17	11018282	A	G	0.112013	-0.112122	0.0249261	6.85456e-06	rs6503343	8224	GCST90199681	2-hydroxyoctanoate levels	2.26046	0.00245487	20.2336
19	54667225	G	A	0.0848802	0.13927	0.0278489	5.70626e-07	rs11574581	8224	GCST90199681	2-hydroxyoctanoate levels	2.52551	0.00303251	25.0092
22	17156988	A	G	0.324124	-0.0747733	0.0168719	9.34423e-06	rs5748916	8224	GCST90199681	2-hydroxyoctanoate levels	1.53005	0.00238315	19.6411
1	154747658	T	C	0.047164	-0.156926	0.0354827	9.75159e-06	rs76683466	8179	GCST90199703	Gamma-glutamylvaline levels	3.20898	0.0023863	19.5594
1	155313038	G	A	0.265271	0.0754303	0.0169381	8.4563e-06	rs11264359	8179	GCST90199703	Gamma-glutamylvaline levels	1.53184	0.00241945	19.8318
1	183135970	A	G	0.0231946	-0.233028	0.0499864	3.13409e-06	rs78873744	8179	GCST90199703	Gamma-glutamylvaline levels	4.52066	0.00265073	21.7326
4	5708742	C	T	0.0679522	-0.144666	0.0298356	1.24223e-06	rs3755840	8179	GCST90199703	Gamma-glutamylvaline levels	2.69827	0.00286697	23.5106
4	180381064	G	A	0.319569	0.0707147	0.0160018	9.9084e-06	rs12649558	8179	GCST90199703	Gamma-glutamylvaline levels	1.44717	0.0023826	19.5291
5	19532190	T	A	0.0275123	0.204921	0.0459822	8.32995e-06	rs72737428	8179	GCST90199703	Gamma-glutamylvaline levels	4.15853	0.00242296	19.8606
5	132389258	C	T	0.838569	-0.152825	0.020322	5.47033e-14	rs274554	8179	GCST90199703	Gamma-glutamylvaline levels	1.83788	0.00686861	56.553
6	57136304	G	A	0.0103207	-0.330546	0.0747074	9.66468e-06	rs143145930	8179	GCST90199703	Gamma-glutamylvaline levels	6.75637	0.00238838	19.5766
6	89973842	A	G	0.201262	0.0867954	0.0188615	4.1903e-06	rs6930584	8179	GCST90199703	Gamma-glutamylvaline levels	1.70579	0.002583	21.1759
7	132915956	A	T	0.0951195	-0.117997	0.0256883	4.36082e-06	rs190374566	8179	GCST90199703	Gamma-glutamylvaline levels	2.32319	0.0025737	21.0995
8	12638477	A	G	0.0292734	0.221299	0.0462149	1.68042e-06	rs62497379	8179	GCST90199703	Gamma-glutamylvaline levels	4.17957	0.00279631	22.9295
9	36573937	T	C	0.028512	-0.226865	0.0450862	4.85886e-07	rs77864761	8179	GCST90199703	Gamma-glutamylvaline levels	4.0775	0.00308682	25.3191
9	114209860	G	C	0.0212088	-0.252349	0.0524762	1.51813e-06	rs10982103	8179	GCST90199703	Gamma-glutamylvaline levels	4.74583	0.00282006	23.1248
10	1098314	G	C	0.0183294	-0.24647	0.0557858	9.95513e-06	rs117014471	8179	GCST90199703	Gamma-glutamylvaline levels	5.04515	0.0023815	19.52
11	77499288	T	C	0.0265105	-0.20825	0.0464706	7.41827e-06	rs117535619	8179	GCST90199703	Gamma-glutamylvaline levels	4.2027	0.00244993	20.0823
11	108850834	T	C	0.00882461	-0.368954	0.0805634	4.65691e-06	rs139358701	8179	GCST90199703	Gamma-glutamylvaline levels	7.28598	0.00255836	20.9734
12	15809546	G	T	0.0186663	0.257515	0.055444	3.40743e-06	rs190099951	8179	GCST90199703	Gamma-glutamylvaline levels	5.01423	0.00263122	21.5723
12	50163022	T	C	0.0354336	0.182885	0.0404884	6.27311e-06	rs34345842	8179	GCST90199703	Gamma-glutamylvaline levels	3.66168	0.00248896	20.403
12	72642415	G	A	0.0167156	-0.269883	0.0585437	4.02783e-06	rs78981419	8179	GCST90199703	Gamma-glutamylvaline levels	5.29456	0.00259221	21.2516
14	44646574	C	T	0.13561	-0.100291	0.0219644	4.96929e-06	rs34111586	8179	GCST90199703	Gamma-glutamylvaline levels	1.98641	0.00254323	20.849
14	75772296	T	C	0.00843492	0.37862	0.0825629	4.52163e-06	rs77943558	8179	GCST90199703	Gamma-glutamylvaline levels	7.46681	0.00256524	21.0299
15	24800374	A	T	0.000367647	-2.13686	0.391112	4.66716e-08	rs200679552	8179	GCST90199703	Gamma-glutamylvaline levels	35.3713	0.00363725	29.8504
16	52515759	A	G	0.153783	-0.103275	0.0210545	9.337e-07	rs8051286	8179	GCST90199703	Gamma-glutamylvaline levels	1.90412	0.0029338	24.0603
17	15379436	G	A	0.0386059	-0.177322	0.0393378	6.5546e-06	rs111713085	8179	GCST90199703	Gamma-glutamylvaline levels	3.55763	0.00247875	20.3191
18	25106241	T	C	0.331463	0.0719865	0.0160816	7.59359e-06	rs12326933	8179	GCST90199703	Gamma-glutamylvaline levels	1.45438	0.00244448	20.0375
19	1783028	C	T	0.0440024	0.170607	0.0362727	2.55778e-06	rs60482625	8179	GCST90199703	Gamma-glutamylvaline levels	3.28042	0.00269815	22.1225
19	40254542	G	A	0.52002	0.0707154	0.015176	3.16668e-06	rs9710247	8179	GCST90199703	Gamma-glutamylvaline levels	1.37248	0.0026483	21.7127
19	53386907	G	C	0.714498	0.0801118	0.0166361	1.46805e-06	rs2169784	8179	GCST90199703	Gamma-glutamylvaline levels	1.50453	0.00282791	23.1894
22	24654365	T	G	0.0618359	0.141485	0.0316177	7.64565e-06	rs4471995	8179	GCST90199703	Gamma-glutamylvaline levels	2.85944	0.00244289	20.0244
1	52078302	T	C	0.947637	0.156364	0.0345217	5.91413e-06	rs11205923	8208	GCST90199707	Pro-hydroxy-pro levels	3.1276	0.00249387	20.5158
1	77171394	A	G	0.0919234	-0.127713	0.0272681	2.81874e-06	rs60037927	8208	GCST90199707	Pro-hydroxy-pro levels	2.47044	0.00266606	21.9362
1	109777868	A	G	0.223582	-0.0852373	0.0185522	4.33887e-06	rs7519829	8208	GCST90199707	Pro-hydroxy-pro levels	1.68079	0.00256579	21.109
1	243492595	T	C	0.56731	0.0734065	0.0156805	2.84928e-06	rs12093576	8208	GCST90199707	Pro-hydroxy-pro levels	1.42062	0.00266354	21.9154
2	103965828	A	T	0.101883	-0.112768	0.025505	9.80584e-06	rs2582975	8208	GCST90199707	Pro-hydroxy-pro levels	2.3107	0.0023766	19.5488
2	206221424	C	T	0.575428	0.0705979	0.0156773	6.69415e-06	rs1833216	8208	GCST90199707	Pro-hydroxy-pro levels	1.42033	0.00246512	20.2787
3	105654364	C	T	0.0122636	0.326104	0.0692775	2.51129e-06	rs16851395	8208	GCST90199707	Pro-hydroxy-pro levels	6.2764	0.00269293	22.1579
4	82478785	A	G	0.015911	-0.280112	0.0618871	6.00603e-06	rs147177631	8208	GCST90199707	Pro-hydroxy-pro levels	5.60685	0.00249028	20.4863
4	137090518	C	A	0.0310025	0.24215	0.0441591	4.16783e-08	rs62316592	8208	GCST90199707	Pro-hydroxy-pro levels	4.00073	0.00365097	30.0697
5	39572271	A	G	0.607299	0.071448	0.0157916	6.05597e-06	rs6866385	8208	GCST90199707	Pro-hydroxy-pro levels	1.43069	0.00248837	20.4705
5	154198958	T	C	0.425653	0.0698597	0.0156562	8.11592e-06	rs10515706	8208	GCST90199707	Pro-hydroxy-pro levels	1.41842	0.00242045	19.9104
6	64767634	T	A	0.00685267	0.418362	0.0924099	5.97593e-06	rs145052960	8208	GCST90199707	Pro-hydroxy-pro levels	8.37215	0.00249145	20.4959
6	155131254	T	G	0.483257	0.0726245	0.015738	3.93857e-06	rs9480064	8208	GCST90199707	Pro-hydroxy-pro levels	1.42583	0.00258827	21.2945
6	165109962	C	T	0.359442	-0.0736045	0.0161671	5.29506e-06	rs2583825	8208	GCST90199707	Pro-hydroxy-pro levels	1.46471	0.00251952	20.7274
7	127691652	T	G	0.0374908	0.184425	0.04041	5.02226e-06	rs191591122	8208	GCST90199707	Pro-hydroxy-pro levels	3.66107	0.0025318	20.8287
8	14954793	C	T	0.250652	0.0885937	0.0178977	7.42106e-07	rs10096113	8208	GCST90199707	Pro-hydroxy-pro levels	1.6215	0.00297704	24.5025
8	38696417	G	A	0.0104485	-0.357752	0.0752802	2.01145e-06	rs143638473	8208	GCST90199707	Pro-hydroxy-pro levels	6.82024	0.00274459	22.5841
8	69629234	A	G	0.0681316	-0.139178	0.030406	4.71015e-06	rs111891663	8208	GCST90199707	Pro-hydroxy-pro levels	2.75472	0.00254673	20.9519
9	2599517	T	A	0.103089	0.111858	0.0251441	8.64013e-06	rs12553678	8208	GCST90199707	Pro-hydroxy-pro levels	2.27801	0.00240594	19.7907
10	71587355	G	A	0.848772	0.101119	0.0217317	3.2705e-06	rs1868000	8208	GCST90199707	Pro-hydroxy-pro levels	1.96885	0.00263149	21.651
10	103843950	A	C	0.0116891	0.34605	0.0713594	1.23844e-06	rs141240026	8208	GCST90199707	Pro-hydroxy-pro levels	6.46502	0.0028576	23.5166
12	3140340	G	C	0.469334	-0.0724711	0.0157128	3.98345e-06	rs687448	8208	GCST90199707	Pro-hydroxy-pro levels	1.42355	0.00258563	21.2727
12	83123351	G	A	0.458109	-0.0719117	0.0161105	8.05746e-06	rs1543169	8208	GCST90199707	Pro-hydroxy-pro levels	1.45958	0.00242212	19.9242
13	84917329	T	C	0.827297	0.0955339	0.0204058	2.84511e-06	rs9531672	8208	GCST90199707	Pro-hydroxy-pro levels	1.84872	0.0026639	21.9183
14	33698325	T	A	0.0543695	0.152078	0.0342606	9.04364e-06	rs11156811	8208	GCST90199707	Pro-hydroxy-pro levels	3.10394	0.00239535	19.7035
15	83326686	G	A	0.337179	0.0727684	0.0163122	8.15797e-06	rs11259907	8208	GCST90199707	Pro-hydroxy-pro levels	1.47785	0.00241923	19.9003
16	56791754	A	G	0.163893	-0.0971861	0.0207004	2.66754e-06	rs10852553	8208	GCST90199707	Pro-hydroxy-pro levels	1.87542	0.00267889	22.042
19	42942702	C	T	0.112702	0.130262	0.0252503	2.48503e-07	rs116851649	8208	GCST90199707	Pro-hydroxy-pro levels	2.28763	0.00323269	26.6135
20	5399345	A	G	0.715377	0.0820237	0.0179126	4.6695e-06	rs6085145	8208	GCST90199707	Pro-hydroxy-pro levels	1.62285	0.00254872	20.9682
22	26147122	A	G	0.000122026	-3.27089	0.692976	2.35771e-06	rs11912766	8208	GCST90199707	Pro-hydroxy-pro levels	62.7822	0.00270761	22.279
1	23623188	C	A	0.350658	-0.0704525	0.0156682	6.90688e-06	rs61777299	8273	GCST90199708	Propionylcarnitine (c3) levels	1.42512	0.00243858	20.2188
2	215359319	T	G	0.0234753	0.225696	0.048765	3.68788e-06	rs79476198	8273	GCST90199708	Propionylcarnitine (c3) levels	4.43547	0.00258315	21.4206
3	44093997	T	C	0.0051008	0.47105	0.104504	6.56011e-06	rs138150612	8273	GCST90199708	Propionylcarnitine (c3) levels	9.50527	0.00245044	20.3174
5	82276055	C	A	0.0679771	0.130884	0.0290072	6.41804e-06	rs41271129	8273	GCST90199708	Propionylcarnitine (c3) levels	2.63838	0.00245548	20.3592
5	132347959	A	G	0.626528	-0.143665	0.0152431	4.30381e-21	rs272863	8273	GCST90199708	Propionylcarnitine (c3) levels	1.38645	0.0106257	88.8291
5	151343594	A	C	0.0121582	-0.319746	0.067692	2.31771e-06	rs77010315	8273	GCST90199708	Propionylcarnitine (c3) levels	6.157	0.00269034	22.3118
6	2668638	T	C	0.148368	-0.0937108	0.0208178	6.74836e-06	rs9405575	8273	GCST90199708	Propionylcarnitine (c3) levels	1.8935	0.00244393	20.2633
6	18418658	A	G	0.0449793	0.159256	0.0359296	9.31732e-06	rs34536959	8273	GCST90199708	Propionylcarnitine (c3) levels	3.26801	0.00236973	19.6466
6	112070019	A	G	0.257438	0.0781236	0.0169236	3.90754e-06	rs113625841	8273	GCST90199708	Propionylcarnitine (c3) levels	1.5393	0.00256982	21.3098
6	160093251	G	A	0.0753085	-0.151829	0.0278247	4.85248e-08	rs80254170	8273	GCST90199708	Propionylcarnitine (c3) levels	2.53082	0.00358699	29.7748
6	160143444	G	C	0.175208	-0.164279	0.0194955	3.56065e-17	rs662138	8273	GCST90199708	Propionylcarnitine (c3) levels	1.77323	0.00851187	71.006
6	161861134	T	C	0.48503	-0.0673428	0.0151185	8.41559e-06	rs2155483	8273	GCST90199708	Propionylcarnitine (c3) levels	1.37512	0.00239313	19.8411
7	141881525	T	G	0.617494	0.0687388	0.015249	6.55158e-06	rs1285961	8273	GCST90199708	Propionylcarnitine (c3) levels	1.38699	0.00245074	20.3199
8	13298748	C	T	0.550206	0.0718604	0.0150507	1.80104e-06	rs4363195	8273	GCST90199708	Propionylcarnitine (c3) levels	1.36895	0.00274861	22.7964
8	33912188	C	A	0.0110909	-0.315519	0.0708418	8.43456e-06	rs80329585	8273	GCST90199708	Propionylcarnitine (c3) levels	6.44349	0.00239262	19.8368
8	47154486	G	A	0.00871987	0.369427	0.0789933	2.91539e-06	rs139859957	8273	GCST90199708	Propionylcarnitine (c3) levels	7.18492	0.00263737	21.8714
10	59707424	T	G	0.769099	0.247778	0.0178083	5.23857e-44	rs1171617	8273	GCST90199708	Propionylcarnitine (c3) levels	1.61977	0.0228704	193.589
12	97348121	T	C	0.034713	0.185708	0.0409188	5.6668e-06	rs117762677	8273	GCST90199708	Propionylcarnitine (c3) levels	3.72181	0.00248415	20.5975
12	115439972	C	T	0.0181576	-0.258604	0.0558458	3.64464e-06	rs11067600	8273	GCST90199708	Propionylcarnitine (c3) levels	5.07951	0.00258587	21.4432
13	100478057	A	C	0.0106305	0.690166	0.0725034	1.74723e-21	rs149413352	8273	GCST90199708	Propionylcarnitine (c3) levels	6.59462	0.0108368	90.613
15	71667795	T	G	0.02705	-0.20181	0.0455397	9.35686e-06	rs4777434	8273	GCST90199708	Propionylcarnitine (c3) levels	4.14211	0.00236874	19.6384
17	46761320	T	G	0.0175545	0.259816	0.0563606	4.02879e-06	rs59871056	8273	GCST90199708	Propionylcarnitine (c3) levels	5.12634	0.00256276	21.2511
17	72769129	C	T	0.00778589	-0.379836	0.0848899	7.66071e-06	rs140119231	8273	GCST90199708	Propionylcarnitine (c3) levels	7.72125	0.00241475	20.0207
21	41817942	A	T	0.0130719	0.327065	0.0650655	4.98984e-07	rs78802404	8273	GCST90199708	Propionylcarnitine (c3) levels	5.9181	0.00304568	25.2678
1	164791381	T	A	0.304108	0.0737841	0.0155331	2.0328e-06	rs4657374	8255	GCST90199715	Myristoleate (14:1n5) levels	1.41129	0.00272654	22.5636
2	164605721	A	G	0.0418385	-0.173882	0.035576	1.02069e-06	rs10164764	8255	GCST90199715	Myristoleate (14:1n5) levels	3.23233	0.00288621	23.8888
2	228624020	A	C	0.0286234	0.185923	0.0420823	9.95861e-06	rs115386728	8255	GCST90199715	Myristoleate (14:1n5) levels	3.82347	0.00235955	19.5194
2	230022412	A	G	0.0690223	-0.131294	0.0278821	2.49039e-06	rs143706129	8255	GCST90199715	Myristoleate (14:1n5) levels	2.53328	0.00267955	22.1737
3	47628057	T	A	0.644488	-0.0737116	0.0150861	1.02868e-06	rs12497825	8255	GCST90199715	Myristoleate (14:1n5) levels	1.37068	0.00288437	23.8736
4	32350080	A	T	0.388911	0.0678932	0.0152112	8.06852e-06	rs10008293	8255	GCST90199715	Myristoleate (14:1n5) levels	1.38204	0.00240806	19.9217
4	87862859	T	C	0.205347	-0.0780658	0.0175796	8.9669e-06	rs4624630	8255	GCST90199715	Myristoleate (14:1n5) levels	1.59723	0.00238372	19.7199
4	152333620	C	T	0.0271161	-0.210761	0.044548	2.23312e-06	rs113020642	8255	GCST90199715	Myristoleate (14:1n5) levels	4.0475	0.0027048	22.3833
4	163033822	T	A	0.0501243	0.167804	0.0338264	7.02277e-07	rs74359901	8255	GCST90199715	Myristoleate (14:1n5) levels	3.07337	0.00297295	24.6089
5	159438793	T	C	0.453304	-0.0701876	0.0144292	1.14877e-06	rs1422881	8255	GCST90199715	Myristoleate (14:1n5) levels	1.31099	0.00285878	23.6612
6	80520159	C	T	0.100364	-0.106697	0.0236829	6.62972e-06	rs78325276	8255	GCST90199715	Myristoleate (14:1n5) levels	2.15176	0.00245333	20.2971
7	144404409	A	G	0.383953	-0.0705478	0.0147874	1.83486e-06	rs2371397	8255	GCST90199715	Myristoleate (14:1n5) levels	1.34354	0.00275027	22.7606
9	29535543	C	T	0.408704	0.0659414	0.0144655	5.15159e-06	rs621211	8255	GCST90199715	Myristoleate (14:1n5) levels	1.31429	0.00251157	20.7802
9	33336480	T	C	0.0306554	0.18222	0.0411292	9.40481e-06	rs148890850	8255	GCST90199715	Myristoleate (14:1n5) levels	3.73688	0.00237273	19.6287
10	100315722	A	G	0.175518	-0.0971173	0.0185985	1.7722e-07	rs603424	8255	GCST90199715	Myristoleate (14:1n5) levels	1.6898	0.00329301	27.267
11	82728820	A	G	0.0125228	-0.286231	0.0633995	6.34035e-06	rs182193976	8255	GCST90199715	Myristoleate (14:1n5) levels	5.76029	0.00246365	20.3827
12	70769855	A	G	0.0648114	0.150671	0.0289097	1.87049e-07	rs180670669	8255	GCST90199715	Myristoleate (14:1n5) levels	2.62665	0.00328045	27.1627
14	37588354	T	C	0.0436344	-0.155588	0.035151	9.5881e-06	rs116885450	8255	GCST90199715	Myristoleate (14:1n5) levels	3.19372	0.00236829	19.5919
15	52191180	T	C	0.655638	-0.0687812	0.0146636	2.72394e-06	rs8024577	8255	GCST90199715	Myristoleate (14:1n5) levels	1.33229	0.00265883	22.0018
15	95095723	A	C	0.166768	0.0867177	0.0190835	5.51661e-06	rs291035	8255	GCST90199715	Myristoleate (14:1n5) levels	1.73387	0.00249576	20.649
19	56248382	A	G	0.0626686	-0.142685	0.0291296	9.66861e-07	rs113915691	8255	GCST90199715	Myristoleate (14:1n5) levels	2.64663	0.00289878	23.9932
21	39201944	A	G	0.0209142	-0.219127	0.0491706	8.33207e-06	rs80053496	8255	GCST90199715	Myristoleate (14:1n5) levels	4.46749	0.00240063	19.8601
1	164791381	T	A	0.304251	0.0714422	0.0159596	7.58963e-06	rs4657374	8240	GCST90199721	Stearidonate (18:4n3) levels	1.44872	0.00242655	20.0385
2	82771552	C	A	0.00881031	-0.356208	0.0780627	5.04046e-06	rs61260044	8240	GCST90199721	Stearidonate (18:4n3) levels	7.0861	0.00252117	20.8219
3	42868195	G	A	0.380985	-0.073688	0.0151103	1.07895e-06	rs11715464	8240	GCST90199721	Stearidonate (18:4n3) levels	1.37163	0.00287855	23.7819
3	73284174	A	G	0.0178007	-0.254444	0.0548434	3.49323e-06	rs80044222	8240	GCST90199721	Stearidonate (18:4n3) levels	4.97838	0.00260604	21.5246
3	183360291	G	A	0.0509265	0.150599	0.0331174	5.43066e-06	rs9853845	8240	GCST90199721	Stearidonate (18:4n3) levels	3.00621	0.00250392	20.6791
4	109628763	A	C	0.523877	0.0678851	0.0146386	3.52806e-06	rs6533441	8240	GCST90199721	Stearidonate (18:4n3) levels	1.32881	0.00260373	21.5055
4	156785921	A	G	0.0504314	-0.173276	0.033427	2.1753e-07	rs116530753	8240	GCST90199721	Stearidonate (18:4n3) levels	3.03432	0.00325122	26.8709
5	11520799	C	T	0.0187098	-0.280137	0.0539077	2.02966e-07	rs77207094	8240	GCST90199721	Stearidonate (18:4n3) levels	4.89344	0.00326735	27.0047
7	80597858	A	G	0.0502919	0.159979	0.0334452	1.72427e-06	rs75603478	8240	GCST90199721	Stearidonate (18:4n3) levels	3.03597	0.0027697	22.8801
8	13326823	G	C	0.0130938	-0.292143	0.0643897	5.70311e-06	rs113800316	8240	GCST90199721	Stearidonate (18:4n3) levels	5.84494	0.0024926	20.5853
8	88744893	T	C	0.0130803	0.303992	0.0643741	2.33233e-06	rs149489596	8240	GCST90199721	Stearidonate (18:4n3) levels	5.84352	0.00269964	22.2999
9	116212135	G	C	0.0230141	-0.229895	0.0490407	2.7612e-06	rs79239522	8240	GCST90199721	Stearidonate (18:4n3) levels	4.45164	0.00266052	21.9759
10	7541281	T	C	0.00858661	-0.374085	0.0785608	1.91942e-06	rs73615759	8240	GCST90199721	Stearidonate (18:4n3) levels	7.13131	0.00274482	22.674
10	128247852	C	T	0.197986	-0.0873014	0.0186021	2.69103e-06	rs7073253	8240	GCST90199721	Stearidonate (18:4n3) levels	1.6886	0.00266647	22.0251
11	61783884	C	T	0.344297	-0.121249	0.0152747	2.05559e-15	rs174535	8240	GCST90199721	Stearidonate (18:4n3) levels	1.38655	0.00759067	63.0102
11	85730577	G	A	0.00902549	-0.390317	0.0767346	3.64554e-07	rs61908776	8240	GCST90199721	Stearidonate (18:4n3) levels	6.96554	0.0031309	25.8733
12	30829044	A	G	0.685322	0.0706757	0.0158369	8.0929e-06	rs33151	8240	GCST90199721	Stearidonate (18:4n3) levels	1.43759	0.00241173	19.9159
13	42884423	C	T	0.524522	-0.0672068	0.0148077	5.66181e-06	rs9315968	8240	GCST90199721	Stearidonate (18:4n3) levels	1.34416	0.00249428	20.5992
13	107218796	T	C	0.0921516	0.123034	0.0249179	7.9096e-07	rs9555329	8240	GCST90199721	Stearidonate (18:4n3) levels	2.26191	0.00295068	24.3796
16	86153053	A	G	0.0225025	-0.220116	0.0491322	7.46127e-06	rs117428363	8240	GCST90199721	Stearidonate (18:4n3) levels	4.45995	0.00243048	20.0711
18	38806972	G	A	0.00915304	-0.380522	0.07676	7.14801e-07	rs139931083	8240	GCST90199721	Stearidonate (18:4n3) levels	6.96785	0.00297423	24.5748
18	50669188	A	G	0.135702	-0.0988432	0.0213019	3.48233e-06	rs9956244	8240	GCST90199721	Stearidonate (18:4n3) levels	1.93367	0.00260676	21.5306
18	67385308	A	G	0.0114411	0.30691	0.067646	5.70594e-06	rs118125312	8240	GCST90199721	Stearidonate (18:4n3) levels	6.14053	0.00249248	20.5844
19	14266923	G	A	0.0274605	-0.203443	0.0441561	4.0781e-06	rs79373650	8240	GCST90199721	Stearidonate (18:4n3) levels	4.00825	0.00257019	21.2278
20	7592364	G	A	0.864545	-0.0947977	0.0213696	9.16059e-06	rs2207696	8240	GCST90199721	Stearidonate (18:4n3) levels	1.93981	0.00238311	19.679
22	19001685	C	A	0.22463	0.0780811	0.0176146	9.30375e-06	rs2023636	8240	GCST90199721	Stearidonate (18:4n3) levels	1.59896	0.00237952	19.6493
22	38456390	A	G	0.288804	0.0723999	0.0158653	5.03275e-06	rs196066	8240	GCST90199721	Stearidonate (18:4n3) levels	1.44016	0.00252151	20.8247
2	66117073	T	G	0.218774	0.0815719	0.018283	8.13367e-06	rs10177868	8282	GCST90199731	10-heptadecenoate (17:1n7) levels	1.66385	0.00239835	19.9061
2	230022412	A	G	0.0689697	-0.137069	0.0290366	2.35192e-06	rs143706129	8282	GCST90199731	10-heptadecenoate (17:1n7) levels	2.64249	0.00268404	22.2837
3	47628057	T	A	0.643875	-0.0849002	0.0156881	6.24079e-08	rs12497825	8282	GCST90199731	10-heptadecenoate (17:1n7) levels	1.4277	0.00352463	29.2871
3	194249062	C	G	0.141392	-0.0977864	0.0220467	9.18925e-06	rs10933724	8282	GCST90199731	10-heptadecenoate (17:1n7) levels	2.00637	0.00237033	19.673
4	163033822	T	A	0.0500065	0.177008	0.0352937	5.29535e-07	rs74359901	8282	GCST90199731	10-heptadecenoate (17:1n7) levels	3.21192	0.00302861	25.1531
4	177427940	T	C	0.862271	0.102039	0.0218555	3.02988e-06	rs6552232	8282	GCST90199731	10-heptadecenoate (17:1n7) levels	1.98897	0.00262566	21.7977
7	2658714	A	G	0.0351874	-0.17778	0.0401633	9.58037e-06	rs73045049	8282	GCST90199731	10-heptadecenoate (17:1n7) levels	3.65508	0.00236075	19.5933
7	26626391	T	G	0.897139	0.108962	0.0246605	9.9394e-06	rs212832	8282	GCST90199731	10-heptadecenoate (17:1n7) levels	2.24424	0.0023523	19.523
7	89354866	T	G	0.0752406	-0.128829	0.027813	3.62176e-06	rs75198642	8282	GCST90199731	10-heptadecenoate (17:1n7) levels	2.53114	0.0025845	21.4552
9	111683067	T	C	0.405895	0.068794	0.01507	4.99587e-06	rs7040332	8282	GCST90199731	10-heptadecenoate (17:1n7) levels	1.37145	0.00251046	20.8389
10	18344386	C	T	0.0188143	-0.243734	0.054511	7.77559e-06	rs577111185	8282	GCST90199731	10-heptadecenoate (17:1n7) levels	4.9608	0.00240872	19.9924
10	76937548	G	C	0.838746	-0.0960083	0.0210999	5.36001e-06	rs7070122	8282	GCST90199731	10-heptadecenoate (17:1n7) levels	1.92021	0.00249426	20.7041
12	24993537	C	G	0.0199952	0.241635	0.0526605	4.46364e-06	rs79507970	8282	GCST90199731	10-heptadecenoate (17:1n7) levels	4.79239	0.00253639	21.0547
12	54511237	A	G	0.0571878	-0.141735	0.031756	8.0728e-06	rs11170960	8282	GCST90199731	10-heptadecenoate (17:1n7) levels	2.88997	0.0024001	19.9206
12	70769855	A	G	0.0650243	0.148504	0.0300645	7.83149e-07	rs180670669	8282	GCST90199731	10-heptadecenoate (17:1n7) levels	2.73603	0.00293806	24.3988
12	97667788	A	G	0.0165668	-0.25646	0.0577971	9.11177e-06	rs148163874	8282	GCST90199731	10-heptadecenoate (17:1n7) levels	5.25985	0.00237228	19.6892
13	31391571	G	A	0.041631	0.165925	0.0372193	8.27175e-06	rs12431272	8282	GCST90199731	10-heptadecenoate (17:1n7) levels	3.38716	0.0023945	19.8741
13	98827749	G	A	0.979659	0.232884	0.0522126	8.18458e-06	rs2031900	8282	GCST90199731	10-heptadecenoate (17:1n7) levels	4.75163	0.00239693	19.8943
18	49542767	G	A	0.0281409	0.215489	0.0441628	1.06394e-06	rs28468489	8282	GCST90199731	10-heptadecenoate (17:1n7) levels	4.01906	0.00286721	23.8088
19	56248382	A	G	0.0624007	-0.148922	0.0304113	9.73395e-07	rs113915691	8282	GCST90199731	10-heptadecenoate (17:1n7) levels	2.7676	0.00288776	23.9799
20	26237585	C	T	0.00393272	-0.528952	0.117825	7.14511e-06	rs566623596	8282	GCST90199731	10-heptadecenoate (17:1n7) levels	10.7227	0.00242813	20.1538
21	21437508	T	C	0.164298	-0.0916281	0.0200777	5.02679e-06	rs77255613	8282	GCST90199731	10-heptadecenoate (17:1n7) levels	1.82718	0.00250904	20.8271
21	39201944	A	G	0.0209668	-0.229467	0.0511305	7.19369e-06	rs80053496	8282	GCST90199731	10-heptadecenoate (17:1n7) levels	4.65316	0.00242658	20.141
1	18913826	G	T	0.0324213	0.193526	0.0430543	6.95913e-06	rs9426695	8270	GCST90199772	1-stearoyl-GPE (18:0) levels	3.91534	0.00243773	20.2044
1	39941043	T	C	0.249206	0.183751	0.017437	5.77053e-26	rs77692382	8270	GCST90199772	1-stearoyl-GPE (18:0) levels	1.58571	0.0132532	111.049
1	65052529	T	C	0.852684	-0.0962014	0.0217442	9.67832e-06	rs2935412	8270	GCST90199772	1-stearoyl-GPE (18:0) levels	1.97741	0.00236183	19.5738
2	21014672	A	G	0.208828	-0.082257	0.0186048	9.8115e-06	rs673548	8270	GCST90199772	1-stearoyl-GPE (18:0) levels	1.69191	0.00235868	19.5477
2	27519736	C	T	0.597446	-0.0905397	0.0153703	3.84867e-09	rs780093	8270	GCST90199772	1-stearoyl-GPE (18:0) levels	1.39777	0.00417921	34.6987
2	165077172	T	C	0.233673	0.0828567	0.017995	4.13613e-06	rs1866637	8270	GCST90199772	1-stearoyl-GPE (18:0) levels	1.63646	0.00255764	21.2008
2	233259235	A	T	0.517005	0.0688956	0.0150698	4.83659e-06	rs34123137	8270	GCST90199772	1-stearoyl-GPE (18:0) levels	1.37044	0.00252157	20.901
4	20851383	G	A	0.0199684	0.250295	0.0528047	2.13701e-06	rs141999807	8270	GCST90199772	1-stearoyl-GPE (18:0) levels	4.80204	0.00271007	22.4677
4	29925843	C	G	0.019219	0.247119	0.0554303	8.2652e-06	rs142999532	8270	GCST90199772	1-stearoyl-GPE (18:0) levels	5.04081	0.00239814	19.8755
4	87307987	T	C	0.271439	0.075747	0.0171099	9.55126e-06	rs13130041	8270	GCST90199772	1-stearoyl-GPE (18:0) levels	1.55597	0.00236487	19.5991
5	31669096	A	C	0.119122	0.112156	0.0236726	2.16051e-06	rs12658974	8270	GCST90199772	1-stearoyl-GPE (18:0) levels	2.15278	0.00270754	22.4467
5	168803796	G	T	0.156895	0.099528	0.0207168	1.55363e-06	rs17665744	8270	GCST90199772	1-stearoyl-GPE (18:0) levels	1.88398	0.00278377	23.0805
6	41249349	T	C	0.14451	0.104115	0.0215321	1.32925e-06	rs2004196	8270	GCST90199772	1-stearoyl-GPE (18:0) levels	1.95812	0.00281986	23.3805
6	165012028	A	G	0.699344	0.0754902	0.0167295	6.40983e-06	rs1322199	8270	GCST90199772	1-stearoyl-GPE (18:0) levels	1.52137	0.00245667	20.3618
7	8713549	G	T	0.0159679	0.28044	0.0611206	4.46868e-06	rs117940165	8270	GCST90199772	1-stearoyl-GPE (18:0) levels	5.55828	0.0025398	21.0525
7	20596885	A	G	0.416626	0.0728493	0.0153963	2.22745e-06	rs1858942	8270	GCST90199772	1-stearoyl-GPE (18:0) levels	1.40013	0.00270049	22.3881
7	36237361	A	T	0.181041	0.0859073	0.0194092	9.59489e-06	rs2540682	8270	GCST90199772	1-stearoyl-GPE (18:0) levels	1.76506	0.00236383	19.5905
7	152690784	G	T	0.772722	0.08454	0.0182688	3.70017e-06	rs10234749	8270	GCST90199772	1-stearoyl-GPE (18:0) levels	1.66136	0.00258333	21.4143
8	58413036	G	C	0.661118	-0.0740821	0.0160327	3.82449e-06	rs13263105	8270	GCST90199772	1-stearoyl-GPE (18:0) levels	1.45801	0.00257568	21.3508
8	105674494	C	G	0.163594	0.10006	0.0209518	1.79048e-06	rs3779773	8270	GCST90199772	1-stearoyl-GPE (18:0) levels	1.90535	0.00275094	22.8075
8	125463528	G	A	0.475619	-0.0774393	0.0150575	2.70508e-07	rs6999569	8270	GCST90199772	1-stearoyl-GPE (18:0) levels	1.36932	0.00318882	26.4495
10	55978876	C	T	0.0141452	-0.299548	0.0637549	2.62161e-06	rs117109614	8270	GCST90199772	1-stearoyl-GPE (18:0) levels	5.79784	0.00266285	22.0753
11	61814292	C	T	0.308028	-0.0922747	0.0163052	1.52072e-08	rs174560	8270	GCST90199772	1-stearoyl-GPE (18:0) levels	1.48279	0.00385863	32.0268
11	116778201	C	G	0.86898	-0.102733	0.0223445	4.27248e-06	rs964184	8270	GCST90199772	1-stearoyl-GPE (18:0) levels	2.032	0.00255017	21.1387
11	122716527	T	C	0.106466	0.110581	0.0244187	5.93954e-06	rs12292477	8270	GCST90199772	1-stearoyl-GPE (18:0) levels	2.22063	0.00247423	20.5077
12	4697459	T	G	0.0220964	-0.231193	0.0516641	7.64371e-06	rs11063303	8270	GCST90199772	1-stearoyl-GPE (18:0) levels	4.69831	0.00241613	20.025
12	114499081	G	A	0.00762435	0.40151	0.0868826	3.81353e-06	rs7488822	8270	GCST90199772	1-stearoyl-GPE (18:0) levels	7.90106	0.00257636	21.3564
13	101816286	G	T	0.274874	0.0855312	0.0168488	3.84641e-07	rs3927443	8270	GCST90199772	1-stearoyl-GPE (18:0) levels	1.53222	0.00310713	25.7698
13	107500015	A	C	0.492886	-0.0668236	0.0150969	9.58594e-06	rs1323678	8270	GCST90199772	1-stearoyl-GPE (18:0) levels	1.37291	0.00236405	19.5922
14	92617310	C	A	0.677818	-0.0728283	0.0164219	9.21477e-06	rs10146121	8270	GCST90199772	1-stearoyl-GPE (18:0) levels	1.4934	0.00237313	19.6677
14	99646450	A	C	0.0300692	-0.203034	0.044752	5.70932e-06	rs144767726	8270	GCST90199772	1-stearoyl-GPE (18:0) levels	4.06973	0.00248332	20.5832
15	29272589	G	A	0.28434	-0.0846891	0.0172393	8.98996e-07	rs526018	8270	GCST90199772	1-stearoyl-GPE (18:0) levels	1.56773	0.00291038	24.1332
15	43641743	C	T	0.0265712	0.289241	0.0469129	7.02638e-10	rs139097404	8270	GCST90199772	1-stearoyl-GPE (18:0) levels	4.26624	0.0045766	38.0133
15	58270071	T	C	0.507756	-0.0673484	0.0151546	8.82662e-06	rs12904030	8270	GCST90199772	1-stearoyl-GPE (18:0) levels	1.37815	0.00238303	19.7499
15	58388444	T	G	0.349697	0.209211	0.0156847	1.38224e-40	rs35853021	8270	GCST90199772	1-stearoyl-GPE (18:0) levels	1.42636	0.0210654	177.917
15	58433640	G	A	0.284666	0.16951	0.0169379	1.409e-23	rs633695	8270	GCST90199772	1-stearoyl-GPE (18:0) levels	1.54032	0.0119686	100.155
16	23702074	T	C	0.604047	0.0729589	0.0157051	3.3914e-06	rs8058610	8270	GCST90199772	1-stearoyl-GPE (18:0) levels	1.42821	0.00260341	21.5812
16	78841158	C	A	0.0915805	-0.129868	0.0264786	9.35957e-07	rs62036205	8270	GCST90199772	1-stearoyl-GPE (18:0) levels	2.40795	0.00290103	24.0555
19	5756634	A	G	0.0357273	0.189042	0.039982	2.26557e-06	rs79696139	8270	GCST90199772	1-stearoyl-GPE (18:0) levels	3.63594	0.00269659	22.3557
19	44913484	T	C	0.223265	0.116028	0.018073	1.36284e-10	rs438811	8270	GCST90199772	1-stearoyl-GPE (18:0) levels	1.64355	0.00496027	41.2159
20	56403979	A	G	0.0968621	0.114129	0.0255302	7.80913e-06	rs16979884	8270	GCST90199772	1-stearoyl-GPE (18:0) levels	2.3217	0.00241121	19.9841
22	44408595	A	G	0.492043	0.0737281	0.0153506	1.56341e-06	rs135922	8270	GCST90199772	1-stearoyl-GPE (18:0) levels	1.39598	0.00278231	23.0683
1	39952958	T	G	0.251826	0.147805	0.0175583	3.8308e-17	rs7515857	8276	GCST90199792	1-palmitoyl-GPE (16:0) levels	1.59732	0.00849169	70.862
2	27508073	C	T	0.587683	-0.086921	0.0155185	2.1298e-08	rs1260326	8276	GCST90199792	1-palmitoyl-GPE (16:0) levels	1.41176	0.00377738	31.3726
2	125845081	C	T	0.126578	-0.101922	0.0227121	7.20417e-06	rs10186786	8276	GCST90199792	1-palmitoyl-GPE (16:0) levels	2.06618	0.00242801	20.1382
2	132615774	C	T	0.0156116	-0.276093	0.0615824	7.34933e-06	rs114917035	8276	GCST90199792	1-palmitoyl-GPE (16:0) levels	5.60231	0.00242342	20.1001
2	160561529	C	T	0.0726077	-0.148564	0.0294956	4.73345e-07	rs79282610	8276	GCST90199792	1-palmitoyl-GPE (16:0) levels	2.68329	0.0030568	25.3695
2	233259235	A	T	0.517356	0.0778165	0.0152082	3.10859e-07	rs34123137	8276	GCST90199792	1-palmitoyl-GPE (16:0) levels	1.38353	0.00315428	26.1811
6	83759926	C	T	0.137547	0.105369	0.0221091	1.88058e-06	rs623263	8276	GCST90199792	1-palmitoyl-GPE (16:0) levels	2.01132	0.00273765	22.7135
7	152685531	G	T	0.784998	0.0892839	0.0192225	3.40473e-06	rs11973617	8276	GCST90199792	1-palmitoyl-GPE (16:0) levels	1.74872	0.00260064	21.5738
8	58419222	A	C	0.792379	-0.083173	0.0187132	8.80439e-06	rs2162460	8276	GCST90199792	1-palmitoyl-GPE (16:0) levels	1.70239	0.00238187	19.7546
8	105674494	C	G	0.163407	0.104527	0.0211618	7.83561e-07	rs3779773	8276	GCST90199792	1-palmitoyl-GPE (16:0) levels	1.92514	0.00294007	24.3979
12	21208653	G	T	0.165698	0.122449	0.0203319	1.71731e-09	rs12318075	8276	GCST90199792	1-palmitoyl-GPE (16:0) levels	1.84964	0.00436455	36.2706
14	99646450	A	C	0.0299272	-0.244711	0.0452687	6.45406e-08	rs144767726	8276	GCST90199792	1-palmitoyl-GPE (16:0) levels	4.11821	0.00351936	29.2221
15	43464986	C	T	0.0267619	0.294778	0.0472984	4.59614e-10	rs190543502	8276	GCST90199792	1-palmitoyl-GPE (16:0) levels	4.30285	0.00467248	38.8416
15	58387979	C	T	0.344043	0.188167	0.0159901	5.72473e-32	rs261291	8276	GCST90199792	1-palmitoyl-GPE (16:0) levels	1.45466	0.0164612	138.479
15	58446224	T	C	0.697107	-0.141397	0.0167325	2.90257e-17	rs12914626	8276	GCST90199792	1-palmitoyl-GPE (16:0) levels	1.5222	0.00855679	71.4099
16	17323362	A	G	0.368161	-0.0725793	0.0163093	8.57976e-06	rs9930322	8276	GCST90199792	1-palmitoyl-GPE (16:0) levels	1.4837	0.00238782	19.8041
16	62622430	T	C	0.0232204	0.225089	0.0507413	9.16394e-06	rs118125019	8276	GCST90199792	1-palmitoyl-GPE (16:0) levels	4.61606	0.00237267	19.6782
16	78841158	C	A	0.0916359	-0.122036	0.026759	5.1013e-06	rs62036205	8276	GCST90199792	1-palmitoyl-GPE (16:0) levels	2.43433	0.00250744	20.7987
19	44913484	T	C	0.223406	0.0911216	0.0182632	6.05773e-07	rs438811	8276	GCST90199792	1-palmitoyl-GPE (16:0) levels	1.66145	0.00299964	24.8937
1	198656401	G	A	0.349823	0.0732774	0.0160384	4.90331e-06	rs2182418	8211	GCST90199818	Mannitol/sorbitol levels	1.45331	0.00253644	20.8746
1	225628863	A	G	0.0881165	-0.129258	0.0272407	2.08487e-06	rs114444327	8211	GCST90199818	Mannitol/sorbitol levels	2.4684	0.00273526	22.5153
2	11946572	G	A	0.145289	-0.102848	0.0220057	2.95852e-06	rs2581076	8211	GCST90199818	Mannitol/sorbitol levels	1.99404	0.00265385	21.8435
3	13141142	G	T	0.00887176	0.373475	0.0815528	4.65981e-06	rs140946796	8211	GCST90199818	Mannitol/sorbitol levels	7.38987	0.00254828	20.9723
3	177615010	C	A	0.0268227	-0.210261	0.0468114	7.06671e-06	rs17633438	8211	GCST90199818	Mannitol/sorbitol levels	4.24179	0.00245165	20.175
4	167093572	C	T	0.915742	-0.122154	0.0275623	9.33907e-06	rs11132860	8211	GCST90199818	Mannitol/sorbitol levels	2.49755	0.00238702	19.6419
5	9835391	C	T	0.0980488	0.122582	0.025606	1.69107e-06	rs10042053	8211	GCST90199818	Mannitol/sorbitol levels	2.32028	0.002784	22.9176
6	158570972	T	G	0.115985	-0.107539	0.0239841	7.33378e-06	rs9456322	8211	GCST90199818	Mannitol/sorbitol levels	2.17331	0.00244305	20.1041
7	32151985	G	A	0.0183492	0.274802	0.0573527	1.65585e-06	rs73104508	8211	GCST90199818	Mannitol/sorbitol levels	5.19699	0.00278887	22.9579
7	66992988	C	T	0.290082	0.078983	0.0173749	5.47264e-06	rs6958030	8211	GCST90199818	Mannitol/sorbitol levels	1.57442	0.00251096	20.6644
7	102371110	T	C	0.00202008	0.858731	0.170912	5.05006e-07	rs188577789	8211	GCST90199818	Mannitol/sorbitol levels	15.4871	0.00306581	25.2446
7	150097370	C	T	0.0513682	0.152219	0.0343844	9.557e-06	rs6970525	8211	GCST90199818	Mannitol/sorbitol levels	3.11573	0.00238171	19.5981
8	6375439	T	C	0.0182363	0.257937	0.0574218	7.0571e-06	rs146859896	8211	GCST90199818	Mannitol/sorbitol levels	5.20325	0.00245198	20.1778
9	27178323	C	G	0.727989	0.0801253	0.0178483	7.14804e-06	rs573787	8211	GCST90199818	Mannitol/sorbitol levels	1.61732	0.00244901	20.1533
9	77455022	G	A	0.064524	0.138956	0.0308141	6.49858e-06	rs73456129	8211	GCST90199818	Mannitol/sorbitol levels	2.79221	0.0024711	20.3355
10	20092092	G	A	0.202701	-0.0933984	0.0191173	1.03148e-06	rs7474686	8211	GCST90199818	Mannitol/sorbitol levels	1.73231	0.00289918	23.8685
10	96798783	A	C	0.00720765	0.434197	0.0916534	2.16499e-06	rs61856855	8211	GCST90199818	Mannitol/sorbitol levels	8.30513	0.00272647	22.4428
12	12677531	G	C	0.633732	0.0706676	0.0159121	8.94962e-06	rs12708366	8211	GCST90199818	Mannitol/sorbitol levels	1.44187	0.00239692	19.7236
12	64914043	T	C	0.00953545	0.383411	0.0787028	1.10682e-06	rs147183690	8211	GCST90199818	Mannitol/sorbitol levels	7.13162	0.00288274	23.7328
14	20281454	C	T	0.119106	0.115953	0.0236284	9.23094e-07	rs28789219	8211	GCST90199818	Mannitol/sorbitol levels	2.14108	0.00292505	24.0822
15	38522176	C	G	0.135528	0.109447	0.0234554	3.06845e-06	rs4923799	8211	GCST90199818	Mannitol/sorbitol levels	2.1254	0.00264534	21.7732
15	60132516	A	G	0.00262804	0.80715	0.149782	7.09224e-08	rs189592920	8211	GCST90199818	Mannitol/sorbitol levels	13.5724	0.00352505	29.0395
16	50386912	C	A	0.844115	-0.0991166	0.0215715	4.33187e-06	rs7186512	8211	GCST90199818	Mannitol/sorbitol levels	1.95469	0.00256523	21.1121
18	21650201	T	A	0.011997	-0.312433	0.0699531	7.95744e-06	rs142856666	8211	GCST90199818	Mannitol/sorbitol levels	6.33877	0.00242413	19.948
18	45681461	T	C	0.356042	-0.0775924	0.0159804	1.20094e-06	rs12964854	8211	GCST90199818	Mannitol/sorbitol levels	1.44806	0.0028637	23.5756
18	56914585	T	C	0.0142683	0.286071	0.0641674	8.26519e-06	rs138735359	8211	GCST90199818	Mannitol/sorbitol levels	5.8145	0.00241534	19.8755
21	45482468	T	C	0.0117489	0.317434	0.0715832	9.2296e-06	rs116869393	8211	GCST90199818	Mannitol/sorbitol levels	6.48648	0.00238977	19.6646
22	21724859	T	C	0.010479	0.378007	0.0750433	4.72422e-07	rs117787070	8211	GCST90199818	Mannitol/sorbitol levels	6.80002	0.00308138	25.3732
1	62494579	C	T	0.669039	0.0747145	0.0163058	4.60391e-06	rs1168041	8268	GCST90199821	1-linoleoyl-GPI (18:2) levels	1.48266	0.00253354	20.9955
1	168013272	G	T	0.0298995	0.202303	0.0442659	4.87317e-06	rs7523124	8268	GCST90199821	1-linoleoyl-GPI (18:2) levels	4.02503	0.00252043	20.8865
2	4895819	C	G	0.32725	-0.0755066	0.0161607	2.97936e-06	rs6743891	8268	GCST90199821	1-linoleoyl-GPI (18:2) levels	1.46947	0.00263396	21.8298
2	57988041	A	G	0.0490719	0.160478	0.0350209	4.59792e-06	rs74888656	8268	GCST90199821	1-linoleoyl-GPI (18:2) levels	3.1844	0.00253384	20.9979
2	206321155	A	G	0.215751	-0.0880882	0.01847	1.84914e-06	rs74899452	8268	GCST90199821	1-linoleoyl-GPI (18:2) levels	1.67945	0.00274418	22.7458
3	148474350	C	T	0.691484	0.0879115	0.0164534	9.13932e-08	rs3863997	8268	GCST90199821	1-linoleoyl-GPI (18:2) levels	1.49608	0.00344181	28.5483
4	77215883	A	G	0.0590126	0.16382	0.0319761	3.00373e-07	rs11937096	8268	GCST90199821	1-linoleoyl-GPI (18:2) levels	2.90754	0.00316527	26.2472
4	142845821	T	G	0.00957408	-0.413233	0.0784067	1.36145e-07	rs189197190	8268	GCST90199821	1-linoleoyl-GPI (18:2) levels	7.12941	0.00334912	27.7769
4	152028592	T	C	0.598372	-0.0692843	0.0156518	9.57328e-06	rs2217008	8268	GCST90199821	1-linoleoyl-GPI (18:2) levels	1.4232	0.00236493	19.5948
6	6054168	G	A	0.358688	-0.0711057	0.0157963	6.74978e-06	rs13210587	8268	GCST90199821	1-linoleoyl-GPI (18:2) levels	1.43633	0.00244534	20.2627
9	17630502	T	C	0.93719	0.14014	0.0309838	6.09667e-06	rs4504735	8268	GCST90199821	1-linoleoyl-GPI (18:2) levels	2.81731	0.0024688	20.4576
9	70403043	A	G	0.329346	0.0755842	0.0162584	3.33642e-06	rs11142400	8268	GCST90199821	1-linoleoyl-GPI (18:2) levels	1.47835	0.00260782	21.6126
11	61804006	C	T	0.339608	0.165492	0.0158762	1.92834e-25	rs174550	8268	GCST90199821	1-linoleoyl-GPI (18:2) levels	1.4436	0.0129746	108.658
12	21200977	G	C	0.191957	0.148099	0.0190316	7.15431e-15	rs4149067	8268	GCST90199821	1-linoleoyl-GPI (18:2) levels	1.73052	0.00727258	60.5555
12	45565980	A	G	0.0168281	-0.285669	0.0579068	8.08721e-07	rs76569837	8268	GCST90199821	1-linoleoyl-GPI (18:2) levels	5.26538	0.00293559	24.337
12	127635476	A	G	0.0156818	-0.282892	0.0610137	3.54303e-06	rs79267724	8268	GCST90199821	1-linoleoyl-GPI (18:2) levels	5.54789	0.00259396	21.4974
13	74028138	G	A	0.0831507	-0.141008	0.0272944	2.38913e-07	rs78841021	8268	GCST90199821	1-linoleoyl-GPI (18:2) levels	2.48184	0.00321844	26.6895
17	37066629	C	G	0.00846632	0.383054	0.0830019	3.93086e-06	rs535565281	8268	GCST90199821	1-linoleoyl-GPI (18:2) levels	7.54724	0.00256999	21.2983
17	43502713	T	C	0.0816289	0.123725	0.0276892	7.88281e-06	rs11652267	8268	GCST90199821	1-linoleoyl-GPI (18:2) levels	2.51774	0.00240963	19.9661
19	54171328	T	C	0.563142	-0.150151	0.0154422	2.39566e-22	rs11668882	8268	GCST90199821	1-linoleoyl-GPI (18:2) levels	1.40414	0.0113085	94.5449
20	56991273	A	G	0.108797	-0.113574	0.0246711	4.15377e-06	rs2057237	8268	GCST90199821	1-linoleoyl-GPI (18:2) levels	2.24331	0.00255725	21.1924
22	50000765	T	C	0.425761	0.0707567	0.0154424	4.60638e-06	rs9617090	8268	GCST90199821	1-linoleoyl-GPI (18:2) levels	1.40415	0.00253343	20.9945
1	20380976	A	G	0.0318853	-0.196521	0.0437289	6.98756e-06	rs34334380	8273	GCST90199831	1-stearoyl-2-oleoyl-GPE (18:0/18:1) levels	3.97741	0.00243592	20.1967
2	27519736	C	T	0.597471	-0.0694834	0.0156783	9.34463e-06	rs780093	8273	GCST90199831	1-stearoyl-2-oleoyl-GPE (18:0/18:1) levels	1.42604	0.00236906	19.641
2	105914807	A	G	0.0161978	0.299483	0.0612671	1.01789e-06	rs116406494	8273	GCST90199831	1-stearoyl-2-oleoyl-GPE (18:0/18:1) levels	5.57261	0.00288057	23.894
2	164029372	A	G	0.0183347	-0.251953	0.0568048	9.1891e-06	rs72874151	8273	GCST90199831	1-stearoyl-2-oleoyl-GPE (18:0/18:1) levels	5.16674	0.0023729	19.6729
2	192598584	T	C	0.0287914	-0.205761	0.0459349	7.48534e-06	rs146629144	8273	GCST90199831	1-stearoyl-2-oleoyl-GPE (18:0/18:1) levels	4.17806	0.00242008	20.0651
2	201976320	T	G	0.559243	0.070805	0.0156798	6.31141e-06	rs726357	8273	GCST90199831	1-stearoyl-2-oleoyl-GPE (18:0/18:1) levels	1.42617	0.00245934	20.3914
2	234323154	A	G	0.0148892	-0.296133	0.063879	3.55478e-06	rs114033968	8273	GCST90199831	1-stearoyl-2-oleoyl-GPE (18:0/18:1) levels	5.81018	0.00259163	21.491
3	142934808	G	T	0.410282	0.111596	0.0155975	8.38297e-13	rs12695769	8273	GCST90199831	1-stearoyl-2-oleoyl-GPE (18:0/18:1) levels	1.41869	0.00615106	51.1903
4	13713724	C	G	0.0232586	0.245287	0.0510156	1.52384e-06	rs10489082	8273	GCST90199831	1-stearoyl-2-oleoyl-GPE (18:0/18:1) levels	4.64018	0.00278723	23.1176
4	88301012	C	T	0.0928234	-0.122819	0.0264583	3.4508e-06	rs12641788	8273	GCST90199831	1-stearoyl-2-oleoyl-GPE (18:0/18:1) levels	2.40654	0.00259848	21.548
5	108568737	T	C	0.0221207	0.262563	0.0523706	5.34339e-07	rs145640892	8273	GCST90199831	1-stearoyl-2-oleoyl-GPE (18:0/18:1) levels	4.76342	0.00302981	25.1358
6	38197068	C	T	0.0258287	0.223344	0.0481003	3.42899e-06	rs116048542	8273	GCST90199831	1-stearoyl-2-oleoyl-GPE (18:0/18:1) levels	4.37501	0.00259995	21.5602
6	165961166	T	C	0.596058	-0.0730131	0.0157108	3.36289e-06	rs697463	8273	GCST90199831	1-stearoyl-2-oleoyl-GPE (18:0/18:1) levels	1.42899	0.00260444	21.5976
8	15416809	G	A	0.0180532	-0.259544	0.0582272	8.29444e-06	rs17121435	8273	GCST90199831	1-stearoyl-2-oleoyl-GPE (18:0/18:1) levels	5.29612	0.00239646	19.8687
9	24229979	C	T	0.635854	-0.0755373	0.0161228	2.79809e-06	rs829705	8273	GCST90199831	1-stearoyl-2-oleoyl-GPE (18:0/18:1) levels	1.46647	0.00264687	21.9504
9	120233741	T	C	0.015528	-0.276657	0.0622874	8.92852e-06	rs117480453	8273	GCST90199831	1-stearoyl-2-oleoyl-GPE (18:0/18:1) levels	5.66541	0.00237952	19.728
9	131070568	A	G	0.433515	-0.0722545	0.0155467	3.35847e-06	rs10901343	8273	GCST90199831	1-stearoyl-2-oleoyl-GPE (18:0/18:1) levels	1.41407	0.00260473	21.6
10	15457834	A	T	0.272582	0.0843704	0.017454	1.33903e-06	rs11259681	8273	GCST90199831	1-stearoyl-2-oleoyl-GPE (18:0/18:1) levels	1.58755	0.00281713	23.3663
11	61798436	C	T	0.353066	0.0993769	0.0161029	6.77081e-10	rs174541	8273	GCST90199831	1-stearoyl-2-oleoyl-GPE (18:0/18:1) levels	1.46466	0.00458363	38.0858
11	75796169	G	T	0.0189643	0.254342	0.0564043	6.50539e-06	rs41302443	8273	GCST90199831	1-stearoyl-2-oleoyl-GPE (18:0/18:1) levels	5.13031	0.00245238	20.3335
11	116778201	C	G	0.869027	-0.196287	0.0226985	5.26146e-18	rs964184	8273	GCST90199831	1-stearoyl-2-oleoyl-GPE (18:0/18:1) levels	2.06457	0.00896028	74.7806
15	58288582	C	T	0.217734	-0.095144	0.018848	4.46581e-07	rs1560390	8273	GCST90199831	1-stearoyl-2-oleoyl-GPE (18:0/18:1) levels	1.71434	0.00307141	25.4819
15	58388439	C	T	0.376173	0.227092	0.01579	6.70711e-47	rs2414577	8273	GCST90199831	1-stearoyl-2-oleoyl-GPE (18:0/18:1) levels	1.4362	0.024398	206.842
15	58431740	A	G	0.215848	0.23743	0.0186899	5.63981e-37	rs2070895	8273	GCST90199831	1-stearoyl-2-oleoyl-GPE (18:0/18:1) levels	1.69996	0.0191385	161.383
16	76515834	C	T	0.0418889	-0.184509	0.0386129	1.76683e-06	rs72799043	8273	GCST90199831	1-stearoyl-2-oleoyl-GPE (18:0/18:1) levels	3.51208	0.00275306	22.8334
19	44911194	C	T	0.622459	0.0950802	0.0159868	2.72388e-09	rs439401	8273	GCST90199831	1-stearoyl-2-oleoyl-GPE (18:0/18:1) levels	1.4541	0.00425839	35.3718
20	55553708	T	C	0.00985967	-0.343756	0.0775961	9.42007e-06	rs73625546	8273	GCST90199831	1-stearoyl-2-oleoyl-GPE (18:0/18:1) levels	7.05783	0.00236719	19.6255
1	63567377	T	C	0.136291	-0.102691	0.0224012	4.55816e-06	rs12071585	8266	GCST90199844	1-palmitoyl-2-linoleoyl-GPE (16:0/18:2) levels	2.03666	0.00253647	21.0147
1	161486977	T	C	0.00510204	0.488588	0.107875	5.92049e-06	rs141089920	8266	GCST90199844	1-palmitoyl-2-linoleoyl-GPE (16:0/18:2) levels	9.80773	0.00247615	20.5137
1	241028169	A	G	0.0342157	-0.194061	0.0420702	3.97294e-06	rs11586345	8266	GCST90199844	1-palmitoyl-2-linoleoyl-GPE (16:0/18:2) levels	3.82492	0.00256815	21.2778
2	4794061	A	G	0.435665	-0.0697422	0.0156063	7.86383e-06	rs1946885	8266	GCST90199844	1-palmitoyl-2-linoleoyl-GPE (16:0/18:2) levels	1.41889	0.00241075	19.9706
2	43264911	A	G	0.0272043	0.223365	0.0468001	1.81736e-06	rs13382655	8266	GCST90199844	1-palmitoyl-2-linoleoyl-GPE (16:0/18:2) levels	4.25495	0.00274885	22.7791
4	36302755	C	T	0.0725706	0.160019	0.0299255	8.9303e-08	rs73117678	8266	GCST90199844	1-palmitoyl-2-linoleoyl-GPE (16:0/18:2) levels	2.72075	0.00344802	28.593
6	148409141	A	G	0.129748	0.102264	0.0227151	6.73097e-06	rs13204061	8266	GCST90199844	1-palmitoyl-2-linoleoyl-GPE (16:0/18:2) levels	2.0652	0.0024466	20.2682
7	110762262	A	G	0.368286	0.0737785	0.0160325	4.18811e-06	rs6964690	8266	GCST90199844	1-palmitoyl-2-linoleoyl-GPE (16:0/18:2) levels	1.45764	0.00255597	21.1766
8	9298175	T	C	0.563231	0.0718078	0.0158701	6.04767e-06	rs330078	8266	GCST90199844	1-palmitoyl-2-linoleoyl-GPE (16:0/18:2) levels	1.44287	0.00247126	20.4731
10	119457788	A	G	0.122542	0.114687	0.0236828	1.28125e-06	rs75123390	8266	GCST90199844	1-palmitoyl-2-linoleoyl-GPE (16:0/18:2) levels	2.15318	0.00282971	23.451
11	15422405	A	G	0.0311551	-0.21409	0.0438477	1.04704e-06	rs146654860	8266	GCST90199844	1-palmitoyl-2-linoleoyl-GPE (16:0/18:2) levels	3.98653	0.00287646	23.8396
11	61820833	G	A	0.343943	0.423895	0.0154801	4.34038e-165	rs174564	8266	GCST90199844	1-palmitoyl-2-linoleoyl-GPE (16:0/18:2) levels	1.40741	0.0831877	749.841
11	62056104	A	G	0.377939	0.0741728	0.0160456	3.789e-06	rs10897211	8266	GCST90199844	1-palmitoyl-2-linoleoyl-GPE (16:0/18:2) levels	1.45883	0.00257908	21.3687
11	64332929	A	G	0.0678832	0.141446	0.03067	3.99058e-06	rs73502335	8266	GCST90199844	1-palmitoyl-2-linoleoyl-GPE (16:0/18:2) levels	2.78844	0.00256713	21.2693
11	75745535	T	A	0.16242	0.134782	0.0206478	6.67978e-11	rs695112	8266	GCST90199844	1-palmitoyl-2-linoleoyl-GPE (16:0/18:2) levels	1.87725	0.0051297	42.6105
11	116791110	C	T	0.937113	-0.164966	0.0315419	1.69445e-07	rs2072560	8266	GCST90199844	1-palmitoyl-2-linoleoyl-GPE (16:0/18:2) levels	2.86771	0.00329904	27.3535
13	77210337	C	T	0.018992	0.247304	0.0558562	9.5327e-06	rs143411857	8266	GCST90199844	1-palmitoyl-2-linoleoyl-GPE (16:0/18:2) levels	5.07831	0.00236647	19.6029
15	58279711	T	C	0.278639	-0.107913	0.0172158	3.65139e-10	rs11854242	8266	GCST90199844	1-palmitoyl-2-linoleoyl-GPE (16:0/18:2) levels	1.56522	0.00473198	39.291
15	58386521	C	T	0.656862	-0.338497	0.0161465	1.39297e-97	rs261290	8266	GCST90199844	1-palmitoyl-2-linoleoyl-GPE (16:0/18:2) levels	1.468	0.0504963	439.494
15	58433640	G	A	0.285463	0.24634	0.01709	4.20591e-47	rs633695	8266	GCST90199844	1-palmitoyl-2-linoleoyl-GPE (16:0/18:2) levels	1.55378	0.0245251	207.771
16	15056648	A	C	0.290801	-0.100053	0.0168282	2.75566e-09	rs12928099	8266	GCST90199844	1-palmitoyl-2-linoleoyl-GPE (16:0/18:2) levels	1.52998	0.00425933	35.3496
17	15032733	G	A	0.0106162	-0.34829	0.0753697	3.81733e-06	rs140921596	8266	GCST90199844	1-palmitoyl-2-linoleoyl-GPE (16:0/18:2) levels	6.85243	0.00257737	21.3545
18	69192759	T	C	0.260123	-0.0797645	0.0173819	4.45505e-06	rs629501	8266	GCST90199844	1-palmitoyl-2-linoleoyl-GPE (16:0/18:2) levels	1.58032	0.00254173	21.0584
19	44912921	T	G	0.22381	0.0998681	0.0183392	5.16296e-08	rs483082	8266	GCST90199844	1-palmitoyl-2-linoleoyl-GPE (16:0/18:2) levels	1.66736	0.00357558	29.6546
19	44976194	T	A	0.169087	0.096137	0.0205501	2.89422e-06	rs204478	8266	GCST90199844	1-palmitoyl-2-linoleoyl-GPE (16:0/18:2) levels	1.86836	0.00264128	21.8853
1	26526216	C	T	0.251121	0.0862272	0.0168352	3.02587e-07	rs12096570	8132	GCST90199849	21-hydroxypregnenolone disulfate levels	1.51816	0.00321634	26.2332
1	46920877	G	A	0.875391	0.193124	0.0222545	4.02936e-18	rs111790575	8132	GCST90199849	21-hydroxypregnenolone disulfate levels	2.00686	0.00917787	75.3073
1	236086220	T	A	0.447088	0.0679931	0.0149315	5.27188e-06	rs2734822	8132	GCST90199849	21-hydroxypregnenolone disulfate levels	1.34649	0.00254405	20.7359
2	24811460	C	T	0.295232	-0.0713839	0.0160626	8.82552e-06	rs11689132	8132	GCST90199849	21-hydroxypregnenolone disulfate levels	1.44849	0.0024234	19.7501
2	176655378	C	T	0.66065	-0.0789185	0.0154255	3.11902e-07	rs6740315	8132	GCST90199849	21-hydroxypregnenolone disulfate levels	1.39103	0.00320917	26.1745
3	25069637	A	C	0.126803	0.100859	0.0220728	4.89176e-06	rs17015753	8132	GCST90199849	21-hydroxypregnenolone disulfate levels	1.99047	0.00256159	20.8792
4	6907836	A	G	0.0115778	-0.303688	0.0681577	8.36353e-06	rs114437652	8132	GCST90199849	21-hydroxypregnenolone disulfate levels	6.1463	0.00243599	19.853
5	35967898	A	C	0.147128	0.0952793	0.0205357	3.4892e-06	rs10491431	8132	GCST90199849	21-hydroxypregnenolone disulfate levels	1.85186	0.00264082	21.5267
5	65269955	A	G	0.0798283	-0.122118	0.0265838	4.35435e-06	rs56026432	8132	GCST90199849	21-hydroxypregnenolone disulfate levels	2.39726	0.00258886	21.1021
5	96967110	G	A	0.0140453	0.291829	0.0616792	2.22982e-06	rs114772891	8132	GCST90199849	21-hydroxypregnenolone disulfate levels	5.56208	0.00274596	22.3862
5	124869692	C	G	0.157268	-0.0896429	0.0200968	8.1743e-06	rs12658172	8132	GCST90199849	21-hydroxypregnenolone disulfate levels	1.81228	0.00244133	19.8966
6	14192536	A	G	0.00961776	-0.336019	0.0745903	6.64174e-06	rs151198906	8132	GCST90199849	21-hydroxypregnenolone disulfate levels	6.72637	0.00248994	20.2938
6	25814852	G	T	0.555515	-0.162063	0.0146024	1.27807e-28	rs1165195	8132	GCST90199849	21-hydroxypregnenolone disulfate levels	1.31681	0.0149244	123.174
6	88205775	C	G	0.0438618	-0.1632	0.0362157	6.59554e-06	rs116882447	8132	GCST90199849	21-hydroxypregnenolone disulfate levels	3.26585	0.00249157	20.307
7	45755775	T	C	0.157857	-0.107548	0.0207593	2.2102e-07	rs10951833	8132	GCST90199849	21-hydroxypregnenolone disulfate levels	1.87202	0.00329047	26.8398
7	64583907	G	A	0.879232	-0.101514	0.0227234	7.918e-06	rs10255736	8132	GCST90199849	21-hydroxypregnenolone disulfate levels	2.04914	0.00244878	19.9575
8	29778978	C	T	0.456374	-0.0671353	0.0150339	7.98423e-06	rs12547085	8132	GCST90199849	21-hydroxypregnenolone disulfate levels	1.35572	0.00244683	19.9415
8	62970263	T	G	0.00981239	0.336001	0.0743788	6.25969e-06	rs138587061	8132	GCST90199849	21-hydroxypregnenolone disulfate levels	6.7073	0.00250382	20.4072
8	63988463	A	G	0.0331692	-0.193121	0.0400574	1.42768e-06	rs76728353	8132	GCST90199849	21-hydroxypregnenolone disulfate levels	3.61228	0.00285078	23.2431
8	82631890	T	A	0.606147	0.0661273	0.0149102	9.20632e-06	rs1543242	8132	GCST90199849	21-hydroxypregnenolone disulfate levels	1.34457	0.00241354	19.6696
9	32217925	T	C	0.0305292	-0.197087	0.0419138	2.57375e-06	rs142497180	8132	GCST90199849	21-hydroxypregnenolone disulfate levels	3.77969	0.00271226	22.1107
10	99926752	G	C	0.0544475	-0.158305	0.0323971	1.02696e-06	rs55957832	8132	GCST90199849	21-hydroxypregnenolone disulfate levels	2.92149	0.00292828	23.8768
11	80628808	A	G	0.0132826	-0.353962	0.0641429	3.4223e-08	rs139230314	8132	GCST90199849	21-hydroxypregnenolone disulfate levels	5.78425	0.00373166	30.452
11	85481305	A	G	0.0734515	0.131453	0.028051	2.78293e-06	rs72953925	8132	GCST90199849	21-hydroxypregnenolone disulfate levels	2.52957	0.0026939	21.9606
11	121263686	G	A	0.183453	-0.0845623	0.0188089	6.92862e-06	rs12419764	8132	GCST90199849	21-hydroxypregnenolone disulfate levels	1.69614	0.00248004	20.2128
11	124101909	C	T	0.0334405	-0.20358	0.0408373	6.19174e-07	rs55962399	8132	GCST90199849	21-hydroxypregnenolone disulfate levels	3.68261	0.00304747	24.8517
12	21238418	A	G	0.16642	0.209691	0.0193762	2.70401e-27	rs12369881	8132	GCST90199849	21-hydroxypregnenolone disulfate levels	1.7473	0.014201	117.118
12	21308602	T	A	0.145522	-0.153215	0.0205312	8.48599e-14	rs11045962	8132	GCST90199849	21-hydroxypregnenolone disulfate levels	1.85145	0.00680328	55.6896
12	65082247	G	A	0.0547631	-0.143527	0.0322678	8.66812e-06	rs73129267	8132	GCST90199849	21-hydroxypregnenolone disulfate levels	2.90983	0.00242763	19.7847
12	108938676	C	G	0.0116265	-0.326037	0.0681484	1.71657e-06	rs117068876	8132	GCST90199849	21-hydroxypregnenolone disulfate levels	6.14546	0.00280744	22.8888
12	111915447	C	T	0.0921409	0.115737	0.0251956	4.35828e-06	rs112256561	8132	GCST90199849	21-hydroxypregnenolone disulfate levels	2.27208	0.00258868	21.1006
13	21744175	A	C	0.358772	-0.088274	0.0153392	8.67536e-09	rs9509847	8132	GCST90199849	21-hydroxypregnenolone disulfate levels	1.38325	0.00405699	33.1177
13	72562240	C	T	0.361266	0.0793144	0.0155291	3.26494e-07	rs9543004	8132	GCST90199849	21-hydroxypregnenolone disulfate levels	1.40038	0.00319838	26.0862
15	33901901	G	A	0.982322	0.246047	0.0550162	7.73957e-06	rs516452	8132	GCST90199849	21-hydroxypregnenolone disulfate levels	4.96123	0.00245413	20.0012
16	11548386	C	T	0.360556	0.0717788	0.0154645	3.4585e-06	rs7102	8132	GCST90199849	21-hydroxypregnenolone disulfate levels	1.39455	0.0026429	21.5437
16	81540371	T	C	0.0691805	0.172174	0.0286869	1.9508e-09	rs2061679	8132	GCST90199849	21-hydroxypregnenolone disulfate levels	2.58692	0.00441121	36.022
19	47873738	C	T	0.838281	0.159312	0.0198734	1.08943e-15	rs212100	8132	GCST90199849	21-hydroxypregnenolone disulfate levels	1.79214	0.00784229	64.2618
19	48640984	T	G	0.753331	0.0773111	0.0173312	8.16547e-06	rs55720021	8132	GCST90199849	21-hydroxypregnenolone disulfate levels	1.56289	0.0024416	19.8988
22	47841738	T	C	0.0162511	-0.285553	0.0574124	6.56806e-07	rs78438321	8132	GCST90199849	21-hydroxypregnenolone disulfate levels	5.17731	0.00303356	24.7379
1	26526216	C	T	0.251266	0.0869856	0.0158319	3.92232e-08	rs12096570	8205	GCST90199851	Androstenediol (3beta,17beta) disulfate (2) levels	1.43408	0.00366658	30.1876
1	198115991	A	G	0.000854805	-1.04402	0.234571	8.55629e-06	rs79510645	8205	GCST90199851	Androstenediol (3beta,17beta) disulfate (2) levels	21.2478	0.00240907	19.8093
2	27719895	A	G	0.0100257	-0.309952	0.0691729	7.43503e-06	rs142733159	8205	GCST90199851	Androstenediol (3beta,17beta) disulfate (2) levels	6.26578	0.00244164	20.0778
2	178721877	G	C	0.036466	-0.182009	0.0365745	6.47833e-07	rs72648970	8205	GCST90199851	Androstenediol (3beta,17beta) disulfate (2) levels	3.31297	0.00300987	24.7645
3	12108398	G	A	0.00788123	-0.357426	0.0778194	4.36871e-06	rs145351952	8205	GCST90199851	Androstenediol (3beta,17beta) disulfate (2) levels	7.04899	0.00256512	21.0958
5	618471	G	A	0.253303	0.0854235	0.0157533	5.87499e-08	rs7726839	8205	GCST90199851	Androstenediol (3beta,17beta) disulfate (2) levels	1.42696	0.00357178	29.4044
5	124869692	C	G	0.157118	-0.0851849	0.018907	6.62294e-06	rs12658172	8205	GCST90199851	Androstenediol (3beta,17beta) disulfate (2) levels	1.71262	0.0024685	20.2992
5	155091498	A	G	0.0445872	-0.154153	0.0331415	3.29755e-06	rs74923575	8205	GCST90199851	Androstenediol (3beta,17beta) disulfate (2) levels	3.00201	0.00263053	21.6351
5	173704741	A	C	0.16978	0.0859253	0.0181617	2.23283e-06	rs4868305	8205	GCST90199851	Androstenediol (3beta,17beta) disulfate (2) levels	1.64511	0.00272128	22.3836
6	25814852	G	T	0.555142	-0.0909328	0.0137866	4.23129e-11	rs1165195	8205	GCST90199851	Androstenediol (3beta,17beta) disulfate (2) levels	1.24881	0.00527542	43.5038
6	44191109	A	G	0.536506	-0.0666219	0.0143713	3.55659e-06	rs4714768	8205	GCST90199851	Androstenediol (3beta,17beta) disulfate (2) levels	1.30177	0.00261296	21.4903
6	122352788	C	T	0.684636	-0.0650232	0.0146832	9.49255e-06	rs1339534	8205	GCST90199851	Androstenediol (3beta,17beta) disulfate (2) levels	1.33003	0.00238498	19.6108
7	11419479	C	G	0.355572	0.0672257	0.0145978	4.12054e-06	rs2354373	8205	GCST90199851	Androstenediol (3beta,17beta) disulfate (2) levels	1.32229	0.00257871	21.2078
7	107688092	C	A	0.731018	0.0729096	0.0159046	4.55766e-06	rs1858930	8205	GCST90199851	Androstenediol (3beta,17beta) disulfate (2) levels	1.44066	0.00255529	21.0147
8	26512191	C	T	0.120616	-0.101025	0.0209956	1.49633e-06	rs9886448	8205	GCST90199851	Androstenediol (3beta,17beta) disulfate (2) levels	1.90181	0.00281452	23.1527
8	63988463	A	G	0.0334228	-0.189803	0.0375378	4.27436e-07	rs76728353	8205	GCST90199851	Androstenediol (3beta,17beta) disulfate (2) levels	3.40023	0.00310702	25.5663
8	104966140	A	T	0.0937811	0.110726	0.023714	3.02354e-06	rs11774829	8205	GCST90199851	Androstenediol (3beta,17beta) disulfate (2) levels	2.14805	0.00265072	21.8017
9	32098146	A	G	0.0297932	-0.185754	0.0398567	3.1536e-06	rs117694855	8205	GCST90199851	Androstenediol (3beta,17beta) disulfate (2) levels	3.61028	0.0026409	21.7207
9	111840960	T	C	0.195593	-0.0825274	0.0173483	1.96408e-06	rs1547308	8205	GCST90199851	Androstenediol (3beta,17beta) disulfate (2) levels	1.57143	0.00275114	22.6299
10	5203233	A	G	0.14828	-0.131323	0.0194131	1.33626e-11	rs74827952	8205	GCST90199851	Androstenediol (3beta,17beta) disulfate (2) levels	1.75847	0.00554757	45.7606
10	97162100	G	A	0.166065	-0.082953	0.0185621	7.8606e-06	rs7907994	8205	GCST90199851	Androstenediol (3beta,17beta) disulfate (2) levels	1.68138	0.00242874	19.9715
10	99861191	G	A	0.486852	-0.072604	0.013786	1.39051e-07	rs11190298	8205	GCST90199851	Androstenediol (3beta,17beta) disulfate (2) levels	1.24876	0.00336981	27.736
11	13933467	C	G	0.0183166	-0.234648	0.0514881	5.18109e-06	rs146450627	8205	GCST90199851	Androstenediol (3beta,17beta) disulfate (2) levels	4.66387	0.00252551	20.7692
11	80628808	A	G	0.0134701	-0.29247	0.0599135	1.0526e-06	rs139230314	8205	GCST90199851	Androstenediol (3beta,17beta) disulfate (2) levels	5.42705	0.00289655	23.8294
11	121242180	G	A	0.203266	-0.083184	0.0172394	1.39842e-06	rs12289923	8205	GCST90199851	Androstenediol (3beta,17beta) disulfate (2) levels	1.56157	0.00283029	23.2828
11	124101909	C	T	0.0333823	-0.187081	0.0384243	1.12272e-06	rs55962399	8205	GCST90199851	Androstenediol (3beta,17beta) disulfate (2) levels	3.48053	0.00288152	23.7054
12	21238418	A	G	0.166463	0.208519	0.0181843	1.93301e-30	rs12369881	8205	GCST90199851	Androstenediol (3beta,17beta) disulfate (2) levels	1.64716	0.0157768	131.492
12	21308602	T	A	0.145666	-0.0919666	0.0193433	1.98998e-06	rs11045962	8205	GCST90199851	Androstenediol (3beta,17beta) disulfate (2) levels	1.75214	0.00274809	22.6047
12	108938676	C	G	0.0115253	-0.292203	0.0643544	5.61125e-06	rs117068876	8205	GCST90199851	Androstenediol (3beta,17beta) disulfate (2) levels	5.82932	0.00250698	20.6164
13	18791788	C	A	0.0147611	0.265225	0.0576892	4.27617e-06	rs73167561	8205	GCST90199851	Androstenediol (3beta,17beta) disulfate (2) levels	5.22557	0.0025701	21.1368
14	84919554	C	G	0.0137087	0.277884	0.0591337	2.61118e-06	rs145347775	8205	GCST90199851	Androstenediol (3beta,17beta) disulfate (2) levels	5.35642	0.00268483	22.0829
15	40084891	C	T	0.329161	0.0705428	0.0150301	2.68652e-06	rs7183977	8205	GCST90199851	Androstenediol (3beta,17beta) disulfate (2) levels	1.36145	0.00267821	22.0283
15	101562922	T	G	0.00720318	-0.379259	0.0820062	3.75027e-06	rs56110419	8205	GCST90199851	Androstenediol (3beta,17beta) disulfate (2) levels	7.42824	0.00260061	21.3884
16	11548386	C	T	0.36082	0.0643204	0.0145404	9.70846e-06	rs7102	8205	GCST90199851	Androstenediol (3beta,17beta) disulfate (2) levels	1.31709	0.00237978	19.5679
16	81549845	C	T	0.879581	-0.0992975	0.0211622	2.70269e-06	rs6564886	8205	GCST90199851	Androstenediol (3beta,17beta) disulfate (2) levels	1.9169	0.00267681	22.0168
18	61943290	A	T	0.622306	0.0705808	0.0142443	7.23269e-07	rs9319993	8205	GCST90199851	Androstenediol (3beta,17beta) disulfate (2) levels	1.29027	0.00298415	24.5522
19	10433839	T	A	0.105715	-0.113258	0.0224927	4.77037e-07	rs78916770	8205	GCST90199851	Androstenediol (3beta,17beta) disulfate (2) levels	2.03742	0.00308135	25.3545
20	6089458	G	A	0.315317	-0.0675222	0.0148198	5.20846e-06	rs3827699	8205	GCST90199851	Androstenediol (3beta,17beta) disulfate (2) levels	1.3424	0.00252428	20.7591
22	47841738	T	C	0.0163511	-0.240156	0.0538387	8.17058e-06	rs78438321	8205	GCST90199851	Androstenediol (3beta,17beta) disulfate (2) levels	4.87679	0.00241976	19.8975
1	18620603	T	C	0.0154231	0.255119	0.0549061	3.37663e-06	rs75561083	8229	GCST90199872	Androstenediol (3beta,17beta) monosulfate (1) levels	4.98074	0.00261737	21.5896
1	95564733	T	C	0.0202811	-0.228922	0.0481752	2.01553e-06	rs141370991	8229	GCST90199872	Androstenediol (3beta,17beta) monosulfate (1) levels	4.37016	0.00273713	22.5802
1	119404375	G	A	0.555562	-0.0623127	0.0137532	5.87638e-06	rs12038241	8229	GCST90199872	Androstenediol (3beta,17beta) monosulfate (1) levels	1.24761	0.00248898	20.528
2	101024573	G	A	0.142857	-0.0904427	0.0193835	3.0719e-06	rs55677910	8229	GCST90199872	Androstenediol (3beta,17beta) monosulfate (1) levels	1.75835	0.00263933	21.7712
2	135987192	C	G	0.01065	-0.292247	0.0660403	9.63149e-06	rs146747578	8229	GCST90199872	Androstenediol (3beta,17beta) monosulfate (1) levels	5.99077	0.0023747	19.5831
2	178483341	T	A	0.0116916	-0.289946	0.0619866	2.90321e-06	rs534538291	8229	GCST90199872	Androstenediol (3beta,17beta) monosulfate (1) levels	5.62304	0.00265243	21.8796
4	19737209	T	C	0.18325	0.0804383	0.0174802	4.19084e-06	rs7675318	8229	GCST90199872	Androstenediol (3beta,17beta) monosulfate (1) levels	1.5857	0.00256729	21.1755
4	109052965	T	C	0.0931873	-0.105121	0.0230961	5.32736e-06	rs7687817	8229	GCST90199872	Androstenediol (3beta,17beta) monosulfate (1) levels	2.09514	0.0025117	20.7158
4	146307563	C	G	0.0570277	-0.130481	0.0290645	7.1436e-06	rs72729813	8229	GCST90199872	Androstenediol (3beta,17beta) monosulfate (1) levels	2.63655	0.00244379	20.1544
5	78691701	G	A	0.295082	0.0662937	0.0149078	8.71106e-06	rs784420	8229	GCST90199872	Androstenediol (3beta,17beta) monosulfate (1) levels	1.35234	0.00239791	19.775
5	123379036	C	A	0.0386253	0.15642	0.0352146	8.9164e-06	rs75107956	8229	GCST90199872	Androstenediol (3beta,17beta) monosulfate (1) levels	3.19445	0.00239253	19.7305
6	64416869	G	A	0.00910535	0.317472	0.0711844	8.20168e-06	rs147871557	8229	GCST90199872	Androstenediol (3beta,17beta) monosulfate (1) levels	6.45741	0.00241185	19.8903
7	99477415	C	T	0.0340119	-0.381595	0.0370389	6.86016e-25	rs148982377	8229	GCST90199872	Androstenediol (3beta,17beta) monosulfate (1) levels	3.35994	0.0127374	106.142
9	16349510	A	C	0.431654	-0.0650423	0.0138496	2.64861e-06	rs9407758	8229	GCST90199872	Androstenediol (3beta,17beta) monosulfate (1) levels	1.25635	0.0026737	22.0555
9	90582255	T	A	0.474803	-0.0629386	0.0135739	3.53956e-06	rs528454	8229	GCST90199872	Androstenediol (3beta,17beta) monosulfate (1) levels	1.23134	0.00260645	21.4993
10	3120876	C	T	0.700931	0.0667356	0.0150804	9.62956e-06	rs7086721	8229	GCST90199872	Androstenediol (3beta,17beta) monosulfate (1) levels	1.368	0.00237474	19.5835
10	92690476	T	G	0.426429	-0.0638056	0.0137201	3.31075e-06	rs9420589	8229	GCST90199872	Androstenediol (3beta,17beta) monosulfate (1) levels	1.2446	0.00262193	21.6273
10	102852007	C	A	0.246684	-0.0757678	0.0155303	1.0679e-06	rs12775431	8229	GCST90199872	Androstenediol (3beta,17beta) monosulfate (1) levels	1.40881	0.00288479	23.8018
11	99965551	A	G	0.00830179	0.417251	0.0743486	1.99892e-08	rs191866531	8229	GCST90199872	Androstenediol (3beta,17beta) monosulfate (1) levels	6.74445	0.00381372	31.4955
11	119978680	A	G	0.489872	-0.0613769	0.0135179	5.61393e-06	rs677027	8229	GCST90199872	Androstenediol (3beta,17beta) monosulfate (1) levels	1.22626	0.00249956	20.6154
11	128095982	T	C	0.00935551	-0.32113	0.0707412	5.63856e-06	rs149982314	8229	GCST90199872	Androstenediol (3beta,17beta) monosulfate (1) levels	6.41721	0.00249856	20.6071
12	21199381	G	A	0.15686	0.112628	0.0185134	1.1751e-09	rs1871395	8229	GCST90199872	Androstenediol (3beta,17beta) monosulfate (1) levels	1.67942	0.00447847	37.0101
12	49156161	A	G	0.0169751	-0.247005	0.0529843	3.13375e-06	rs144814135	8229	GCST90199872	Androstenediol (3beta,17beta) monosulfate (1) levels	4.80641	0.00263469	21.7329
12	49903887	C	T	0.586644	0.0636877	0.0138428	4.20887e-06	rs706795	8229	GCST90199872	Androstenediol (3beta,17beta) monosulfate (1) levels	1.25573	0.00256629	21.1672
12	61740420	T	C	0.33739	0.0657513	0.0144848	5.64366e-06	rs11174150	8229	GCST90199872	Androstenediol (3beta,17beta) monosulfate (1) levels	1.31397	0.00249836	20.6055
13	21724936	T	A	0.403793	0.0663983	0.0140575	2.32004e-06	rs955783	8229	GCST90199872	Androstenediol (3beta,17beta) monosulfate (1) levels	1.27521	0.00270446	22.3099
13	34569398	T	C	0.00816675	-0.331421	0.0749373	9.75021e-06	rs142274824	8229	GCST90199872	Androstenediol (3beta,17beta) monosulfate (1) levels	6.79785	0.00237187	19.5598
13	91326735	C	T	0.0200706	-0.216834	0.0484	7.46262e-06	rs111936578	8229	GCST90199872	Androstenediol (3beta,17beta) monosulfate (1) levels	4.39055	0.00243368	20.0708
14	31863752	G	A	0.162162	-0.0869983	0.0184285	2.34862e-06	rs55764900	8229	GCST90199872	Androstenediol (3beta,17beta) monosulfate (1) levels	1.67172	0.00270163	22.2865
15	84978503	C	G	0.159434	-0.0879074	0.0188392	3.06821e-06	rs7173332	8229	GCST90199872	Androstenediol (3beta,17beta) monosulfate (1) levels	1.70898	0.00263959	21.7734
16	78970586	C	A	0.310784	0.0681097	0.0146169	3.16761e-06	rs1467067	8229	GCST90199872	Androstenediol (3beta,17beta) monosulfate (1) levels	1.32596	0.00263221	21.7124
16	81547979	T	C	0.0688118	0.143227	0.0266617	7.78638e-08	rs76294479	8229	GCST90199872	Androstenediol (3beta,17beta) monosulfate (1) levels	2.41859	0.00349552	28.8585
16	86142630	A	T	0.0272345	-0.194843	0.0418939	3.3055e-06	rs28524991	8229	GCST90199872	Androstenediol (3beta,17beta) monosulfate (1) levels	3.80036	0.00262232	21.6306
22	47841738	T	C	0.0164276	-0.266366	0.0530128	5.04586e-07	rs78438321	8229	GCST90199872	Androstenediol (3beta,17beta) monosulfate (1) levels	4.80899	0.00305931	25.2462
1	89858357	A	G	0.101671	-0.116145	0.0262023	9.30962e-06	rs61773294	7824	GCST90199888	Cinnamoylglycine levels	2.31768	0.00250562	19.6482
2	44105567	G	T	0.653954	0.0811592	0.0164344	7.87782e-07	rs7596735	7824	GCST90199888	Cinnamoylglycine levels	1.45368	0.00310812	24.3875
2	111893328	C	T	0.224951	-0.0864809	0.0186388	3.48697e-06	rs34787974	7824	GCST90199888	Cinnamoylglycine levels	1.64866	0.00274469	21.528
2	210675783	A	C	0.311731	0.208299	0.0165444	2.38876e-36	rs1047891	7824	GCST90199888	Cinnamoylglycine levels	1.46341	0.0198628	158.516
2	224858109	T	C	0.0724864	0.144863	0.0299459	1.31493e-06	rs74432647	7824	GCST90199888	Cinnamoylglycine levels	2.64882	0.00298281	23.4013
3	110665898	T	C	0.0211718	0.266861	0.0537075	6.73767e-07	rs77831208	7824	GCST90199888	Cinnamoylglycine levels	4.75061	0.0031464	24.6888
3	146559680	G	A	0.0677573	-0.160541	0.0306761	1.66406e-07	rs1876412	7824	GCST90199888	Cinnamoylglycine levels	2.7134	0.00348928	27.3887
5	76413416	A	G	0.0134137	0.30152	0.0672701	7.38661e-06	rs115627561	7824	GCST90199888	Cinnamoylglycine levels	5.95027	0.00256187	20.0904
5	114149324	A	G	0.376451	-0.0726138	0.0159248	5.12061e-06	rs72797653	7824	GCST90199888	Cinnamoylglycine levels	1.4086	0.00265106	20.7917
7	8985071	G	A	0.0922988	-0.121056	0.0266662	5.63441e-06	rs2192599	7824	GCST90199888	Cinnamoylglycine levels	2.35872	0.00262778	20.6087
8	31983555	T	A	0.0119522	-0.317809	0.0712114	8.08573e-06	rs73672018	7824	GCST90199888	Cinnamoylglycine levels	6.29889	0.00253987	19.9174
8	32240363	A	G	0.0135031	-0.319331	0.0669541	1.84773e-06	rs62497573	7824	GCST90199888	Cinnamoylglycine levels	5.92232	0.00289967	22.7472
8	109754800	C	T	0.200746	0.0892456	0.019323	3.86296e-06	rs3102248	7824	GCST90199888	Cinnamoylglycine levels	1.70918	0.00271972	21.3317
9	6723314	T	G	0.0267445	-0.231077	0.0476858	1.26091e-06	rs142276699	7824	GCST90199888	Cinnamoylglycine levels	4.21797	0.00299306	23.482
9	12836207	C	T	0.0149168	-0.279099	0.0629898	9.3861e-06	rs67007979	7824	GCST90199888	Cinnamoylglycine levels	5.57166	0.00250363	19.6325
9	20369376	C	T	0.0168013	-0.288461	0.0598174	1.41867e-06	rs10964545	7824	GCST90199888	Cinnamoylglycine levels	5.29105	0.00296423	23.2551
9	136261195	T	C	0.293638	-0.0832616	0.0177309	2.65487e-06	rs34943056	7824	GCST90199888	Cinnamoylglycine levels	1.56836	0.00281117	22.051
10	13992223	C	T	0.0105133	-0.344188	0.0759449	5.84077e-06	rs138165611	7824	GCST90199888	Cinnamoylglycine levels	6.71758	0.00261901	20.5397
11	67592132	G	T	0.571502	-0.0711368	0.0154241	3.98722e-06	rs596603	7824	GCST90199888	Cinnamoylglycine levels	1.36431	0.00271201	21.2711
12	6781356	A	G	0.193218	-0.0946001	0.0196996	1.56992e-06	rs61916271	7824	GCST90199888	Cinnamoylglycine levels	1.7425	0.00293949	23.0605
12	115986993	C	A	0.0141225	0.319121	0.0656083	1.15018e-06	rs144033827	7824	GCST90199888	Cinnamoylglycine levels	5.80328	0.00301553	23.6588
13	23295731	T	C	0.0391036	0.17998	0.0399313	6.56788e-06	rs76775559	7824	GCST90199888	Cinnamoylglycine levels	3.53206	0.00259046	20.3152
14	62563506	G	A	0.00807175	-0.406959	0.0848045	1.59627e-06	rs117678370	7824	GCST90199888	Cinnamoylglycine levels	7.50124	0.00293541	23.0284
15	85160251	C	A	0.00849858	-0.439395	0.0835511	1.44843e-07	rs111780656	7824	GCST90199888	Cinnamoylglycine levels	7.39038	0.00352335	27.6571
16	33849893	T	A	0.00342705	-0.620966	0.137542	6.33926e-06	rs563251977	7824	GCST90199888	Cinnamoylglycine levels	12.1661	0.00259906	20.3829
17	41932916	C	T	0.374293	-0.076535	0.0161212	2.05983e-06	rs62076885	7824	GCST90199888	Cinnamoylglycine levels	1.42597	0.00287315	22.5385
17	57394223	T	A	0.0413587	-0.183206	0.0389328	2.52998e-06	rs11870566	7824	GCST90199888	Cinnamoylglycine levels	3.44374	0.00282295	22.1436
17	71672163	T	G	0.0208547	-0.241353	0.0536036	6.71443e-06	rs77056604	7824	GCST90199888	Cinnamoylglycine levels	4.74142	0.00258509	20.273
17	74434794	A	G	0.0467898	-0.163777	0.0369017	9.07165e-06	rs141929183	7824	GCST90199888	Cinnamoylglycine levels	3.26408	0.0025119	19.6976
18	49559070	T	C	0.150158	0.0986371	0.0217425	5.71647e-06	rs12966382	7824	GCST90199888	Cinnamoylglycine levels	1.9232	0.00262423	20.5808
20	49733091	T	G	0.159068	0.0963321	0.0211448	5.21777e-06	rs6095632	7824	GCST90199888	Cinnamoylglycine levels	1.87033	0.00264647	20.7556
21	31338706	G	T	0.0683365	-0.140703	0.0305147	4.00732e-06	rs2252002	7824	GCST90199888	Cinnamoylglycine levels	2.69913	0.00271076	21.2612
22	39481082	T	G	0.0119964	-0.326968	0.0706312	3.6703e-06	rs73885230	7824	GCST90199888	Cinnamoylglycine levels	6.24757	0.00273219	21.4298
1	15534578	A	C	0.554554	0.128099	0.0148588	6.63148e-18	rs6690813	8226	GCST90199900	Argininate levels	1.34765	0.0089564	74.3231
2	41048689	G	A	0.0070028	0.397193	0.0897793	9.68403e-06	rs7578600	8226	GCST90199900	Argininate levels	8.14274	0.0023743	19.5727
2	236118949	A	G	0.430295	-0.071061	0.0155195	4.67625e-06	rs3768921	8226	GCST90199900	Argininate levels	1.40758	0.00254284	20.9656
2	237166021	T	C	0.0182201	-0.25471	0.0562047	5.84753e-06	rs75452632	8226	GCST90199900	Argininate levels	5.09761	0.00249104	20.5375
3	101020964	A	C	0.85123	0.0974533	0.0208927	3.09412e-06	rs2595917	8226	GCST90199900	Argininate levels	1.89491	0.0026386	21.7572
3	196614012	T	C	0.0875703	-0.125198	0.0267381	2.83564e-06	rs11719704	8226	GCST90199900	Argininate levels	2.42507	0.00265885	21.9247
4	46404527	T	C	0.0218742	0.226552	0.0508612	8.41634e-06	rs73812864	8226	GCST90199900	Argininate levels	4.61297	0.00240676	19.841
4	102267552	T	C	0.0739321	0.253074	0.0284978	6.65825e-19	rs13107325	8226	GCST90199900	Argininate levels	2.58467	0.00949827	78.8628
5	5296477	T	C	0.202567	0.0843314	0.0186926	6.43768e-06	rs4078080	8226	GCST90199900	Argininate levels	1.69537	0.00246878	20.3535
6	106816823	T	C	0.0439222	-0.16155	0.0364665	9.41964e-06	rs62427615	8226	GCST90199900	Argininate levels	3.30741	0.00238072	19.6257
6	131552842	A	G	0.0317644	0.234379	0.0424759	3.4301e-08	rs73542824	8226	GCST90199900	Argininate levels	3.85245	0.00368862	30.4475
6	144008589	T	C	0.182873	0.090672	0.0194153	3.00989e-06	rs79396063	8226	GCST90199900	Argininate levels	1.76092	0.00264499	21.8101
6	160093251	G	A	0.0749574	-0.212112	0.028038	3.87412e-14	rs80254170	8226	GCST90199900	Argininate levels	2.54297	0.00691101	57.2317
6	160143444	G	C	0.175444	-0.22124	0.019531	9.57665e-30	rs662138	8226	GCST90199900	Argininate levels	1.77141	0.0153628	128.315
7	79980021	C	G	0.169514	0.0894923	0.0200633	8.17683e-06	rs6946783	8226	GCST90199900	Argininate levels	1.81969	0.00241343	19.896
8	103008512	A	G	0.357292	0.0698027	0.0156035	7.6937e-06	rs62525305	8226	GCST90199900	Argininate levels	1.4152	0.00242751	20.0125
11	16706238	A	G	0.0169853	0.293518	0.0577832	3.78151e-07	rs112150405	8226	GCST90199900	Argininate levels	5.24078	0.00312768	25.8028
11	80681523	A	G	0.0127673	-0.351133	0.0659889	1.03141e-07	rs146200874	8226	GCST90199900	Argininate levels	5.98501	0.00343104	28.314
11	116006896	A	G	0.0785467	-0.131254	0.0280213	2.81229e-06	rs181447152	8226	GCST90199900	Argininate levels	2.54146	0.00266078	21.9406
12	78340182	T	G	0.0102228	0.333019	0.0742912	7.37345e-06	rs139663394	8226	GCST90199900	Argininate levels	6.73801	0.00243736	20.0939
13	95652412	T	C	0.10286	0.111476	0.0247427	6.62408e-06	rs11070148	8226	GCST90199900	Argininate levels	2.2441	0.00246215	20.2987
15	82638926	C	T	0.0576197	-0.140157	0.0316048	9.22176e-06	rs11635044	8226	GCST90199900	Argininate levels	2.86647	0.00238563	19.6663
18	34767870	G	A	0.0931468	-0.116128	0.0253597	4.66669e-06	rs73946175	8226	GCST90199900	Argininate levels	2.30006	0.00254329	20.9694
18	68318220	A	G	0.0160716	0.268704	0.0597976	7.0043e-06	rs145356253	8226	GCST90199900	Argininate levels	5.42348	0.00244925	20.1921
19	35879828	T	A	0.0338653	0.186236	0.0412013	6.17943e-06	rs55797913	8226	GCST90199900	Argininate levels	3.73685	0.00247825	20.4317
21	25101849	C	T	0.0133703	-0.296397	0.0654707	5.97793e-06	rs191784228	8226	GCST90199900	Argininate levels	5.93802	0.00248593	20.4953
21	38155586	T	C	0.0625456	-0.140428	0.0306392	4.57739e-06	rs62223512	8226	GCST90199900	Argininate levels	2.77889	0.00254778	21.0064
1	62568692	C	A	0.663946	0.111763	0.0163847	9.0268e-12	rs7555577	8069	GCST90199914	Oleoyl-linoleoyl-glycerol (18:1/18:2) [2] levels	1.4718	0.00573468	46.5285
2	20998163	C	A	0.790807	0.104998	0.0191992	4.5281e-08	rs4665710	8069	GCST90199914	Oleoyl-linoleoyl-glycerol (18:1/18:2) [2] levels	1.72462	0.00369383	29.9086
2	27375230	C	T	0.589764	-0.0949113	0.0159683	2.78633e-09	rs4665972	8069	GCST90199914	Oleoyl-linoleoyl-glycerol (18:1/18:2) [2] levels	1.43439	0.00436022	35.328
2	47105960	T	C	0.0130081	0.324015	0.0687548	2.44559e-06	rs143580427	8069	GCST90199914	Oleoyl-linoleoyl-glycerol (18:1/18:2) [2] levels	6.17608	0.00274548	22.2088
3	29472715	T	C	0.191002	-0.0895662	0.0198476	6.40061e-06	rs6773745	8069	GCST90199914	Oleoyl-linoleoyl-glycerol (18:1/18:2) [2] levels	1.78286	0.00251806	20.3644
3	86591100	A	G	0.039078	-0.179327	0.0403557	8.84428e-06	rs74426325	8069	GCST90199914	Oleoyl-linoleoyl-glycerol (18:1/18:2) [2] levels	3.62506	0.00244179	19.7461
3	113744603	C	T	0.0269231	-0.212576	0.0479644	9.33813e-06	rs74546513	8069	GCST90199914	Oleoyl-linoleoyl-glycerol (18:1/18:2) [2] levels	4.30853	0.00242897	19.6422
5	104053824	T	C	0.0282855	-0.213888	0.0471562	5.74034e-06	rs143113227	8069	GCST90199914	Oleoyl-linoleoyl-glycerol (18:1/18:2) [2] levels	4.23593	0.00254377	20.5729
6	31291060	A	G	0.370984	0.0818297	0.0159908	3.09966e-07	rs9468925	8069	GCST90199914	Oleoyl-linoleoyl-glycerol (18:1/18:2) [2] levels	1.43642	0.00323565	26.1867
6	155809589	G	A	0.698176	-0.0770017	0.0169858	5.80726e-06	rs9322536	8069	GCST90199914	Oleoyl-linoleoyl-glycerol (18:1/18:2) [2] levels	1.52579	0.00254104	20.5508
7	73627755	T	C	0.192572	-0.105181	0.0197458	9.99732e-08	rs62466318	8069	GCST90199914	Oleoyl-linoleoyl-glycerol (18:1/18:2) [2] levels	1.77372	0.003505	28.3743
7	98018119	C	T	0.0330727	-0.19606	0.0438625	7.82664e-06	rs4727384	8069	GCST90199914	Oleoyl-linoleoyl-glycerol (18:1/18:2) [2] levels	3.94006	0.00247061	19.9798
8	19966981	C	T	0.290375	-0.0959609	0.0171027	2.01303e-08	rs13702	8069	GCST90199914	Oleoyl-linoleoyl-glycerol (18:1/18:2) [2] levels	1.53629	0.00388737	31.4818
8	37550038	G	A	0.0234579	0.231485	0.0519284	8.28161e-06	rs76106245	8069	GCST90199914	Oleoyl-linoleoyl-glycerol (18:1/18:2) [2] levels	4.6646	0.00245728	19.8717
9	16651288	T	A	0.0188092	0.275801	0.0575693	1.66142e-06	rs79721685	8069	GCST90199914	Oleoyl-linoleoyl-glycerol (18:1/18:2) [2] levels	5.17131	0.00283703	22.9514
10	75011129	G	T	0.0351937	0.196744	0.0424016	3.48371e-06	rs76891180	8069	GCST90199914	Oleoyl-linoleoyl-glycerol (18:1/18:2) [2] levels	3.80883	0.00266176	21.5297
10	110279090	G	A	0.0838197	0.140916	0.0279044	4.41926e-07	rs41291902	8069	GCST90199914	Oleoyl-linoleoyl-glycerol (18:1/18:2) [2] levels	2.50659	0.00315132	25.5021
11	61798436	C	T	0.353628	0.0735228	0.0163362	6.77579e-06	rs174541	8069	GCST90199914	Oleoyl-linoleoyl-glycerol (18:1/18:2) [2] levels	1.46744	0.00250461	20.2555
11	116778201	C	G	0.86883	-0.266594	0.0229003	2.53568e-31	rs964184	8069	GCST90199914	Oleoyl-linoleoyl-glycerol (18:1/18:2) [2] levels	2.05708	0.0165223	135.525
12	21896654	G	A	0.380916	0.0743786	0.0162003	4.40724e-06	rs59061211	8069	GCST90199914	Oleoyl-linoleoyl-glycerol (18:1/18:2) [2] levels	1.45523	0.00260618	21.079
12	26093775	C	T	0.516696	-0.0730262	0.0156803	3.20536e-06	rs2669559	8069	GCST90199914	Oleoyl-linoleoyl-glycerol (18:1/18:2) [2] levels	1.40852	0.00268145	21.6895
12	103700355	T	C	0.514819	-0.0768142	0.0156766	9.58679e-07	rs7309088	8069	GCST90199914	Oleoyl-linoleoyl-glycerol (18:1/18:2) [2] levels	1.40819	0.0029674	24.0093
14	55531629	G	A	0.0269543	-0.220217	0.047896	4.26931e-06	rs17093174	8069	GCST90199914	Oleoyl-linoleoyl-glycerol (18:1/18:2) [2] levels	4.30238	0.00261369	21.1399
15	60308383	C	G	0.0323755	0.206082	0.0439941	2.80903e-06	rs75715461	8069	GCST90199914	Oleoyl-linoleoyl-glycerol (18:1/18:2) [2] levels	3.95188	0.00271269	21.9428
17	6042655	A	G	0.194829	-0.0934302	0.0201161	3.40804e-06	rs16955393	8069	GCST90199914	Oleoyl-linoleoyl-glycerol (18:1/18:2) [2] levels	1.80698	0.00266695	21.5718
19	8364439	A	G	0.0215234	-0.329743	0.0530687	5.18129e-10	rs116843064	8069	GCST90199914	Oleoyl-linoleoyl-glycerol (18:1/18:2) [2] levels	4.76703	0.00476309	38.6077
19	19019941	A	G	0.0432806	-0.184698	0.0382663	1.38854e-06	rs143729015	8069	GCST90199914	Oleoyl-linoleoyl-glycerol (18:1/18:2) [2] levels	3.43737	0.00287957	23.2965
19	29412111	T	C	0.0135876	-0.322024	0.0675396	1.86121e-06	rs143594399	8069	GCST90199914	Oleoyl-linoleoyl-glycerol (18:1/18:2) [2] levels	6.06692	0.00281012	22.7331
19	44912921	T	G	0.224256	0.136317	0.0186543	2.72077e-13	rs483082	8069	GCST90199914	Oleoyl-linoleoyl-glycerol (18:1/18:2) [2] levels	1.67567	0.00657604	53.4001
1	215109221	T	C	0.0512425	0.186737	0.0416455	7.32707e-06	rs12125124	5865	GCST90199925	Succinimide levels	3.18935	0.00341757	20.1059
1	244894582	C	T	0.0592963	0.182952	0.0394963	3.61942e-06	rs142777799	5865	GCST90199925	Succinimide levels	3.02476	0.00364632	21.4566
2	67762406	C	G	0.00573827	0.540439	0.119381	5.98191e-06	rs139289471	5865	GCST90199925	Succinimide levels	9.14259	0.00348327	20.4938
2	104871519	C	G	0.00743336	0.471022	0.106525	9.79276e-06	rs76290266	5865	GCST90199925	Succinimide levels	8.15803	0.00332364	19.5515
2	166392889	T	C	0.0205832	0.303371	0.0647163	2.76282e-06	rs188481956	5865	GCST90199925	Succinimide levels	4.95619	0.00373402	21.9746
3	64689850	T	C	0.0281859	0.267192	0.0549906	1.18064e-06	rs7640191	5865	GCST90199925	Succinimide levels	4.21136	0.00401056	23.6086
3	117135897	C	T	0.0149356	0.358885	0.0754395	1.96245e-06	rs11920360	5865	GCST90199925	Succinimide levels	5.7774	0.00384521	22.6315
5	175333668	A	G	0.0538554	0.192258	0.0407246	2.34783e-06	rs112406293	5865	GCST90199925	Succinimide levels	3.11882	0.00378693	22.2872
6	36179895	G	C	0.0704907	-0.160817	0.0360827	8.31552e-06	rs9368908	5865	GCST90199925	Succinimide levels	2.76333	0.00337658	19.864
7	150825973	G	A	0.466304	0.0890111	0.0184034	1.32035e-06	rs10952288	5865	GCST90199925	Succinimide levels	1.40939	0.00397414	23.3933
8	6537799	G	A	0.00299555	0.748906	0.16719	7.48677e-06	rs183382921	5865	GCST90199925	Succinimide levels	12.804	0.0034106	20.0648
8	104382195	T	G	0.21209	0.149306	0.0222832	2.07894e-11	rs16871364	5865	GCST90199925	Succinimide levels	1.70652	0.00759918	44.8951
10	57938061	T	C	0.00367208	0.698434	0.150924	3.6969e-06	rs181190716	5865	GCST90199925	Succinimide levels	11.5583	0.00363941	21.4158
15	66097564	C	A	0.583362	-0.0824905	0.018561	8.81792e-06	rs12439661	5865	GCST90199925	Succinimide levels	1.42146	0.00335757	19.7517
16	7397629	A	G	0.00785117	0.465041	0.102499	5.70551e-06	rs8056710	5865	GCST90199925	Succinimide levels	7.84971	0.00349866	20.5846
18	75939081	A	C	0.272047	-0.0905894	0.0203043	8.13539e-06	rs4462695	5865	GCST90199925	Succinimide levels	1.55497	0.00338366	19.9058
19	15799498	C	T	0.192796	-0.103324	0.0232885	9.13461e-06	rs2163864	5865	GCST90199925	Succinimide levels	1.78351	0.00334614	19.6843
20	13501007	G	A	0.224214	0.0974735	0.021725	7.23349e-06	rs6134892	5865	GCST90199925	Succinimide levels	1.66377	0.00342172	20.1305
21	20353682	G	A	0.00890716	0.433857	0.0957124	5.81719e-06	rs148866069	5865	GCST90199925	Succinimide levels	7.32997	0.00349235	20.5474
21	34758328	C	G	0.00334133	0.72291	0.15843	5.0434e-06	rs75774670	5865	GCST90199925	Succinimide levels	12.1331	0.00353862	20.8206
22	48454969	A	G	0.149581	0.118164	0.0255862	3.86961e-06	rs5768637	5865	GCST90199925	Succinimide levels	1.95948	0.00362461	21.3284
1	6542940	T	C	0.0486675	-0.158566	0.0347944	5.18343e-06	rs11577971	8166	GCST90199932	Mannonate levels	3.14423	0.00253744	20.7683
1	55179298	C	T	0.0409856	-0.173649	0.0369622	2.62686e-06	rs80178342	8166	GCST90199932	Mannonate levels	3.34012	0.00269621	22.0714
1	72729877	T	C	0.306107	-0.08283	0.0158262	1.66113e-07	rs12141660	8166	GCST90199932	Mannonate levels	1.43015	0.00334398	27.3919
2	27508073	C	T	0.587149	0.211453	0.0149412	1.80524e-45	rs1260326	8166	GCST90199932	Mannonate levels	1.35018	0.0239457	200.289
2	190787888	T	C	0.518056	-0.0655819	0.0147665	8.94358e-06	rs1921903	8166	GCST90199932	Mannonate levels	1.33439	0.00241025	19.7248
3	188023111	C	T	0.607914	0.0789608	0.0151645	1.91952e-07	rs4686471	8166	GCST90199932	Mannonate levels	1.37035	0.00330997	27.1123
5	9132346	G	A	0.0328342	0.185686	0.0411958	6.56244e-06	rs113950720	8166	GCST90199932	Mannonate levels	3.7227	0.00248239	20.3167
5	130944067	T	G	0.000490376	1.79988	0.330329	5.07222e-08	rs12658815	8166	GCST90199932	Mannonate levels	29.8505	0.00362338	29.6889
6	98859557	C	T	0.0351146	-0.176461	0.0393657	7.37323e-06	rs74959984	8166	GCST90199932	Mannonate levels	3.55732	0.00245522	20.0938
8	49766782	C	G	0.0202362	-0.234997	0.0515882	5.23261e-06	rs148622151	8166	GCST90199932	Mannonate levels	4.66182	0.00253524	20.7503
8	122642090	C	G	0.0141299	-0.291488	0.0627388	3.38338e-06	rs76645474	8166	GCST90199932	Mannonate levels	5.66945	0.00263705	21.5858
10	71963612	T	C	0.339654	-0.0734552	0.015574	2.39904e-06	rs3808945	8166	GCST90199932	Mannonate levels	1.40736	0.00271744	22.2456
10	132107804	A	G	0.0135036	-0.282594	0.0635321	8.66529e-06	rs11146186	8166	GCST90199932	Mannonate levels	5.74114	0.0024176	19.7852
11	111425044	G	A	0.349615	-0.0723918	0.0154232	2.68315e-06	rs35646619	8166	GCST90199932	Mannonate levels	1.39373	0.00269126	22.0308
12	119882989	G	T	0.0386839	0.17413	0.0381774	5.08916e-06	rs544271348	8166	GCST90199932	Mannonate levels	3.44994	0.00254171	20.8034
13	111575744	T	C	0.0438091	0.172631	0.0358264	1.44611e-06	rs77587732	8166	GCST90199932	Mannonate levels	3.23749	0.00283593	23.2183
14	97543542	A	G	0.0111602	0.312992	0.0700075	7.79166e-06	rs118178329	8166	GCST90199932	Mannonate levels	6.32629	0.00244237	19.9884
15	42633627	T	C	0.4663	0.0680865	0.014883	4.76738e-06	rs34117505	8166	GCST90199932	Mannonate levels	1.34492	0.00255697	20.9286
15	58138564	G	A	0.060102	-0.149557	0.0313797	1.87879e-06	rs34945403	8166	GCST90199932	Mannonate levels	2.83566	0.00277464	22.7152
17	34446027	T	C	0.0457889	0.157755	0.0348368	5.94279e-06	rs212447	8166	GCST90199932	Mannonate levels	3.14806	0.00250552	20.5064
20	6034263	G	A	0.01195	0.298253	0.0669882	8.49474e-06	rs73072354	8166	GCST90199932	Mannonate levels	6.05345	0.00242224	19.8232
20	47126335	A	C	0.0107971	0.316135	0.0705482	7.42491e-06	rs138718435	8166	GCST90199932	Mannonate levels	6.37515	0.0024536	20.0804
21	41817942	A	T	0.0126318	0.290149	0.0652557	8.73476e-06	rs78802404	8166	GCST90199932	Mannonate levels	5.89689	0.00241575	19.7699
1	18728572	T	C	0.00881232	-0.419619	0.0937478	7.60394e-06	rs77953314	6305	GCST90199941	Gamma-CEHC glucuronide levels	7.44395	0.00316856	20.0349
1	80963757	C	T	0.0133588	0.342799	0.0765574	7.54599e-06	rs114740154	6305	GCST90199941	Gamma-CEHC glucuronide levels	6.07897	0.00317087	20.0496
1	230620751	C	T	0.027751	0.239142	0.0530278	6.49076e-06	rs1410138	6305	GCST90199941	Gamma-CEHC glucuronide levels	4.21062	0.00321631	20.3378
2	24468743	A	C	0.26669	-0.093384	0.0207413	6.7215e-06	rs7557149	6305	GCST90199941	Gamma-CEHC glucuronide levels	1.64694	0.00320576	20.2709
2	167463948	G	A	0.0403627	0.196355	0.0442078	8.928e-06	rs6743461	6305	GCST90199941	Gamma-CEHC glucuronide levels	3.51028	0.00312019	19.7281
3	103476103	G	T	0.00397519	0.639832	0.138986	4.15289e-06	rs142129442	6305	GCST90199941	Gamma-CEHC glucuronide levels	11.036	0.00335108	21.1929
3	184239100	A	G	0.0474754	0.194108	0.0409521	2.13851e-06	rs76034008	6305	GCST90199941	Gamma-CEHC glucuronide levels	3.25176	0.00355175	22.4665
4	39431814	A	G	0.0968665	-0.129619	0.0292785	9.55129e-06	rs62310829	6305	GCST90199941	Gamma-CEHC glucuronide levels	2.32483	0.00309987	19.5993
5	34556918	T	C	0.0245394	0.263959	0.0569097	3.51438e-06	rs114985850	6305	GCST90199941	Gamma-CEHC glucuronide levels	4.51886	0.00340152	21.513
5	52394630	G	A	0.0127839	0.346472	0.0767026	6.26992e-06	rs111827966	6305	GCST90199941	Gamma-CEHC glucuronide levels	6.0905	0.00322675	20.404
5	81886094	T	C	0.17752	0.102179	0.0226981	6.74192e-06	rs11738442	6305	GCST90199941	Gamma-CEHC glucuronide levels	1.80232	0.00320481	20.2649
5	92714527	A	G	0.100095	0.138882	0.0290262	1.71233e-06	rs56138650	6305	GCST90199941	Gamma-CEHC glucuronide levels	2.3048	0.00361901	22.8935
7	11870770	A	G	0.139066	0.115364	0.0251602	4.53581e-06	rs10950370	6305	GCST90199941	Gamma-CEHC glucuronide levels	1.99782	0.00332444	21.0239
8	57082566	T	C	0.0124722	-0.3816	0.0791017	1.40589e-06	rs111415083	6305	GCST90199941	Gamma-CEHC glucuronide levels	6.28099	0.00367872	23.2726
8	93916601	A	G	0.0344745	-0.215305	0.0483903	8.61323e-06	rs139889345	6305	GCST90199941	Gamma-CEHC glucuronide levels	3.84238	0.003131	19.7966
8	117535365	T	G	0.015178	0.328523	0.0711631	3.90301e-06	rs62521201	6305	GCST90199941	Gamma-CEHC glucuronide levels	5.65064	0.00336983	21.3119
9	113303041	C	T	0.0367551	-0.2131	0.0473189	6.68487e-06	rs80034475	6305	GCST90199941	Gamma-CEHC glucuronide levels	3.75731	0.00320741	20.2814
11	46213918	C	T	0.858635	0.119156	0.0252518	2.37343e-06	rs2863721	6305	GCST90199941	Gamma-CEHC glucuronide levels	2.00509	0.00352021	22.2663
12	123278838	G	A	0.0623112	0.16657	0.0364735	4.95068e-06	rs10846499	6305	GCST90199941	Gamma-CEHC glucuronide levels	2.89614	0.00329805	20.8564
13	57453608	G	A	0.0121193	0.350829	0.0793242	9.74639e-06	rs149153109	6305	GCST90199941	Gamma-CEHC glucuronide levels	6.29866	0.00309376	19.5605
13	112551338	T	A	0.001909	0.894359	0.200212	7.9299e-06	rs9603907	6305	GCST90199941	Gamma-CEHC glucuronide levels	15.8976	0.0031559	19.9546
14	29211125	A	G	0.772079	0.0948981	0.0209104	5.67067e-06	rs4981693	6305	GCST90199941	Gamma-CEHC glucuronide levels	1.66037	0.00325706	20.5964
14	51961068	C	G	0.0236696	0.262339	0.0574931	5.04367e-06	rs7159454	6305	GCST90199941	Gamma-CEHC glucuronide levels	4.56518	0.00329242	20.8206
14	85297097	A	G	0.0565107	0.188804	0.0378125	5.93944e-07	rs72689117	6305	GCST90199941	Gamma-CEHC glucuronide levels	3.00246	0.00393994	24.9317
18	6533170	T	C	0.0375525	0.224416	0.047945	2.85901e-06	rs72870277	6305	GCST90199941	Gamma-CEHC glucuronide levels	3.80703	0.00346391	21.9089
18	22035737	G	A	0.0563067	-0.175067	0.0380369	4.1734e-06	rs8092090	6305	GCST90199941	Gamma-CEHC glucuronide levels	3.02028	0.00334961	21.1835
18	43672448	G	A	0.42732	0.0844463	0.0178766	2.31426e-06	rs12457824	6305	GCST90199941	Gamma-CEHC glucuronide levels	1.41947	0.00352784	22.3147
19	15879621	T	C	0.274106	-0.211418	0.0196247	4.61516e-27	rs2108622	6305	GCST90199941	Gamma-CEHC glucuronide levels	1.55828	0.0180803	116.059
19	43499979	T	C	0.0140642	0.347917	0.074407	2.92722e-06	rs185063201	6305	GCST90199941	Gamma-CEHC glucuronide levels	5.90822	0.00345679	21.8637
19	56823212	C	A	0.30979	-0.0847774	0.0187817	6.36654e-06	rs1010232	6305	GCST90199941	Gamma-CEHC glucuronide levels	1.49134	0.00322212	20.3747
22	21701051	T	C	0.0176339	-0.304237	0.0668786	5.38774e-06	rs1859	6305	GCST90199941	Gamma-CEHC glucuronide levels	5.31043	0.00327249	20.6943
1	81158809	A	G	0.0334061	0.178367	0.0401584	8.92971e-06	rs17416550	8254	GCST90199961	Methionine sulfone levels	3.64845	0.00238495	19.7277
1	170221268	A	G	0.064524	-0.139167	0.0294797	2.34936e-06	rs72700111	8254	GCST90199961	Methionine sulfone levels	2.67828	0.00269337	22.2857
2	73631838	C	T	0.225085	-0.43144	0.0166023	6.99299e-149	rs10201159	8254	GCST90199961	Methionine sulfone levels	1.50834	0.0756456	675.312
2	242087422	C	A	0.0142386	0.283011	0.0618012	4.66354e-06	rs34484301	8254	GCST90199961	Methionine sulfone levels	5.61473	0.00253484	20.9707
3	45809967	C	T	0.0944065	-0.127464	0.0249845	3.36601e-07	rs113918643	8254	GCST90199961	Methionine sulfone levels	2.26988	0.00314418	26.0276
3	56733425	A	C	0.887305	0.103873	0.0232279	7.75327e-06	rs11130546	8254	GCST90199961	Methionine sulfone levels	2.11029	0.00241755	19.9979
3	193591095	T	G	0.142048	-0.102188	0.0209522	1.07604e-06	rs62287171	8254	GCST90199961	Methionine sulfone levels	1.90354	0.00287429	23.787
5	1188170	A	G	0.291005	0.184693	0.0159261	4.27555e-31	rs11133665	8254	GCST90199961	Methionine sulfone levels	1.44691	0.0160362	134.488
5	1224059	C	T	0.295119	0.0762979	0.0158837	1.55889e-06	rs7718900	8254	GCST90199961	Methionine sulfone levels	1.44306	0.00278837	23.0739
6	156950707	G	C	0.301782	0.070927	0.0158581	7.72695e-06	rs9969052	8254	GCST90199961	Methionine sulfone levels	1.44073	0.0024183	20.0042
7	99314204	A	C	0.0219497	0.233796	0.0496776	2.52289e-06	rs139380031	8254	GCST90199961	Methionine sulfone levels	4.51329	0.00267688	22.1489
7	99823462	A	G	0.0485951	-0.234077	0.0336427	3.45831e-12	rs62471956	8254	GCST90199961	Methionine sulfone levels	3.05649	0.00583225	48.4101
8	72083500	T	C	0.21968	0.0838593	0.0177147	2.20268e-06	rs6980809	8254	GCST90199961	Methionine sulfone levels	1.60941	0.00270831	22.4096
8	138921201	G	C	0.0431624	-0.159658	0.0358188	8.29686e-06	rs28715878	8254	GCST90199961	Methionine sulfone levels	3.25419	0.0024019	19.8682
9	88956023	T	C	0.442817	0.07175	0.0147395	1.12798e-06	rs3934638	8254	GCST90199961	Methionine sulfone levels	1.33911	0.00286335	23.6962
11	17134247	T	C	0.135029	-0.10352	0.021216	1.06441e-06	rs61762011	8254	GCST90199961	Methionine sulfone levels	1.92751	0.00287681	23.8079
11	119685809	T	C	0.0358816	-0.176479	0.0392159	6.78888e-06	rs75967483	8254	GCST90199961	Methionine sulfone levels	3.56282	0.00244815	20.2517
11	125955329	T	G	0.585025	0.0679819	0.0150401	6.1826e-06	rs12222197	8254	GCST90199961	Methionine sulfone levels	1.36642	0.00246974	20.4308
12	11791394	G	A	0.550627	-0.0674968	0.014664	4.16662e-06	rs762718	8254	GCST90199961	Methionine sulfone levels	1.33225	0.00256088	21.1866
12	51858554	A	G	0.291877	0.0752424	0.0160512	2.76358e-06	rs6580847	8254	GCST90199961	Methionine sulfone levels	1.45828	0.0026558	21.9741
12	92065254	C	T	0.0568957	0.155627	0.0319538	1.11391e-06	rs77944838	8254	GCST90199961	Methionine sulfone levels	2.90305	0.00286628	23.7206
13	20323817	C	T	0.763083	0.0784134	0.0171319	4.71582e-06	rs12716675	8254	GCST90199961	Methionine sulfone levels	1.55646	0.00253226	20.9493
13	89400359	G	C	0.0425777	0.162319	0.035676	5.3694e-06	rs9555884	8254	GCST90199961	Methionine sulfone levels	3.24122	0.0025023	20.7008
14	22813127	A	G	0.0197041	-0.343651	0.0518914	3.53172e-11	rs11568438	8254	GCST90199961	Methionine sulfone levels	4.71441	0.00528668	43.8576
14	31729857	C	T	0.0179808	0.24291	0.053564	5.76171e-06	rs72676908	8254	GCST90199961	Methionine sulfone levels	4.86637	0.00248602	20.5658
14	42712511	A	G	0.0200316	-0.231878	0.0515974	6.99021e-06	rs146913943	8254	GCST90199961	Methionine sulfone levels	4.6877	0.00244142	20.1959
14	104772809	G	C	0.256851	0.0748594	0.0165414	6.02332e-06	rs3803304	8254	GCST90199961	Methionine sulfone levels	1.50281	0.00247578	20.4809
15	38414803	G	A	0.0306954	0.199622	0.0418304	1.82243e-06	rs34941228	8254	GCST90199961	Methionine sulfone levels	3.80036	0.00275218	22.7737
15	75764832	C	G	0.159589	-0.089681	0.0202821	9.79356e-06	rs28572423	8254	GCST90199961	Methionine sulfone levels	1.84266	0.00236368	19.5513
16	89633120	G	A	0.477364	0.095486	0.0147244	8.87973e-11	rs4785580	8254	GCST90199961	Methionine sulfone levels	1.33773	0.00507034	42.0537
17	39464094	G	A	0.741256	-0.148225	0.0164498	2.04652e-19	rs4390625	8254	GCST90199961	Methionine sulfone levels	1.49449	0.00974339	81.1936
17	80277074	A	C	0.464634	-0.0665413	0.0147051	6.03799e-06	rs11869583	8254	GCST90199961	Methionine sulfone levels	1.33598	0.0024752	20.4761
18	77252046	A	G	0.0238008	-0.223628	0.0469981	1.95294e-06	rs73486205	8254	GCST90199961	Methionine sulfone levels	4.26985	0.00273617	22.6408
19	6945897	C	T	0.0404513	-0.173941	0.0368528	2.35986e-06	rs77722234	8254	GCST90199961	Methionine sulfone levels	3.34813	0.00269236	22.2773
19	32872135	T	C	0.605058	0.104982	0.014827	1.43655e-12	rs10422369	8254	GCST90199961	Methionine sulfone levels	1.34706	0.00603856	50.1329
19	56641586	T	G	0.0297386	-0.204316	0.0429754	1.99171e-06	rs72629155	8254	GCST90199961	Methionine sulfone levels	3.90438	0.0027316	22.6029
21	16905124	T	A	0.525674	0.066898	0.0145723	4.41618e-06	rs73201601	8254	GCST90199961	Methionine sulfone levels	1.32392	0.00254743	21.0751
1	157672432	T	G	0.0510576	-0.15683	0.0350704	7.7537e-06	rs11264792	8238	GCST90199965	Fructosyllysine levels	3.18311	0.00242218	19.9976
1	170575105	G	A	0.0122501	0.334878	0.0703027	1.90387e-06	rs142426869	8238	GCST90199965	Fructosyllysine levels	6.38091	0.00274738	22.6897
2	124573728	C	T	0.973047	0.212043	0.0474351	7.81562e-06	rs6737584	8238	GCST90199965	Fructosyllysine levels	4.30537	0.00242036	19.9824
3	143920274	A	G	0.0176069	0.276556	0.0588363	2.59606e-06	rs150205962	8238	GCST90199965	Fructosyllysine levels	5.34018	0.00267544	22.0941
4	44426424	T	C	0.0483714	-0.169424	0.0360756	2.64824e-06	rs79217277	8238	GCST90199965	Fructosyllysine levels	3.27435	0.00267082	22.0558
4	73855252	A	C	0.0170717	0.28008	0.0596234	2.63388e-06	rs116329419	8238	GCST90199965	Fructosyllysine levels	5.41162	0.0026721	22.0664
5	3530180	G	A	0.432112	-0.0682755	0.0153773	8.9953e-06	rs710984	8238	GCST90199965	Fructosyllysine levels	1.3957	0.00238789	19.7138
5	112038041	C	G	0.0074363	0.408344	0.090265	6.07278e-06	rs183632075	8238	GCST90199965	Fructosyllysine levels	8.19276	0.00247867	20.4651
5	138256577	T	C	0.185512	-0.105467	0.0198728	1.11381e-07	rs10055120	8238	GCST90199965	Fructosyllysine levels	1.80372	0.00340813	28.1653
6	10424700	C	T	0.254693	-0.0845983	0.017822	2.06602e-06	rs9986385	8238	GCST90199965	Fructosyllysine levels	1.61759	0.0027284	22.5326
6	117787777	C	T	0.500062	-0.0710191	0.0154823	4.49392e-06	rs7742769	8238	GCST90199965	Fructosyllysine levels	1.40523	0.00254833	21.0416
7	75959027	C	G	0.0340475	0.220972	0.0430769	2.90182e-07	rs12534169	8238	GCST90199965	Fructosyllysine levels	3.90981	0.00318481	26.3139
7	91028031	C	A	0.0394689	-0.188382	0.0401004	2.63026e-06	rs185093565	8238	GCST90199965	Fructosyllysine levels	3.63965	0.00267241	22.0689
7	110662625	G	A	0.0141102	0.299805	0.0656129	4.8935e-06	rs111557696	8238	GCST90199965	Fructosyllysine levels	5.95525	0.00252862	20.8785
9	12212751	A	G	0.088748	-0.126288	0.0272397	3.54902e-06	rs75966373	8238	GCST90199965	Fructosyllysine levels	2.47237	0.00260298	21.4941
11	8014702	C	G	0.114806	0.126679	0.0241993	1.65156e-07	rs73414910	8238	GCST90199965	Fructosyllysine levels	2.19641	0.00331623	27.4033
11	12046457	T	C	0.00676994	-0.46162	0.0928627	6.66118e-07	rs76409265	8238	GCST90199965	Fructosyllysine levels	8.42854	0.00299136	24.7108
11	57166758	A	G	0.716708	-0.0763746	0.0172808	9.88713e-06	rs489379	8238	GCST90199965	Fructosyllysine levels	1.56846	0.00236606	19.5331
11	66882126	G	T	0.0696527	0.134558	0.0302848	8.86788e-06	rs76693359	8238	GCST90199965	Fructosyllysine levels	2.74875	0.00239119	19.741
11	113547500	A	G	0.606462	0.0713778	0.0158178	6.40639e-06	rs10736469	8238	GCST90199965	Fructosyllysine levels	1.43568	0.0024663	20.3626
13	41007530	A	C	0.197657	0.0973899	0.0194658	5.64044e-07	rs7323613	8238	GCST90199965	Fructosyllysine levels	1.76678	0.00303004	25.0313
15	27156589	A	T	0.139765	0.0987173	0.0222343	9.00168e-06	rs4887561	8238	GCST90199965	Fructosyllysine levels	2.01806	0.00238773	19.7124
15	93813137	A	C	0.00991746	0.357145	0.0782779	5.05403e-06	rs61746174	8238	GCST90199965	Fructosyllysine levels	7.10477	0.00252115	20.8166
16	60307346	A	G	0.0282582	-0.21623	0.0468668	3.95527e-06	rs151240411	8238	GCST90199965	Fructosyllysine levels	4.25379	0.00257789	21.2864
17	70585865	C	T	0.392338	0.0706437	0.015886	8.71121e-06	rs12938026	8238	GCST90199965	Fructosyllysine levels	1.44187	0.0023953	19.7751
19	32976181	C	A	0.481199	0.0751317	0.0154734	1.20063e-06	rs2304101	8238	GCST90199965	Fructosyllysine levels	1.40442	0.00285442	23.5763
22	27271684	A	G	0.0222639	-0.238582	0.0533439	7.7303e-06	rs117393866	8238	GCST90199965	Fructosyllysine levels	4.84168	0.0024229	20.0035
1	55222480	G	A	0.0802071	0.128028	0.0279063	4.47948e-06	rs67942738	7474	GCST90199974	9-hydroxystearate levels	2.41256	0.00280897	21.0477
1	85195128	T	C	0.0888679	-0.141314	0.0266453	1.13578e-07	rs860140	7474	GCST90199974	9-hydroxystearate levels	2.30355	0.00375025	28.1274
2	36824621	G	A	0.00677398	0.435386	0.0915327	1.96866e-06	rs150658308	7474	GCST90199974	9-hydroxystearate levels	7.91321	0.00301888	22.6254
2	77113521	C	T	0.0303416	-0.200965	0.044223	5.5104e-06	rs75428077	7474	GCST90199974	9-hydroxystearate levels	3.82318	0.00275619	20.6512
2	181219141	G	T	0.0102836	-0.356155	0.0753818	2.30477e-06	rs143830551	7474	GCST90199974	9-hydroxystearate levels	6.51693	0.0029786	22.3226
3	12988790	A	C	0.0529675	0.168026	0.0340706	8.15182e-07	rs145414193	7474	GCST90199974	9-hydroxystearate levels	2.94548	0.00324448	24.3217
4	29738197	T	C	0.0759917	0.131589	0.0293318	7.24997e-06	rs61792723	7474	GCST90199974	9-hydroxystearate levels	2.5358	0.00268631	20.1262
4	156757359	G	T	0.140314	0.110234	0.0215848	3.27332e-07	rs17035181	7474	GCST90199974	9-hydroxystearate levels	1.86606	0.00347844	26.0817
5	9616681	A	G	0.0537179	0.150784	0.0339382	8.87597e-06	rs35236658	7474	GCST90199974	9-hydroxystearate levels	2.93404	0.00263482	19.7394
7	44846	G	C	0.0748814	0.143945	0.0306454	2.63869e-06	rs6950543	7474	GCST90199974	9-hydroxystearate levels	2.64937	0.00294405	22.0629
8	6598082	C	T	0.674942	-0.0776407	0.0162611	1.80054e-06	rs2515539	7474	GCST90199974	9-hydroxystearate levels	1.40581	0.00304172	22.7971
9	29556818	C	A	0.803589	0.0956018	0.0190805	5.43075e-07	rs681151	7474	GCST90199974	9-hydroxystearate levels	1.64955	0.00334857	25.1046
10	56049270	T	G	0.0260794	-0.214028	0.0474245	6.39108e-06	rs11005196	7474	GCST90199974	9-hydroxystearate levels	4.09996	0.00271842	20.3674
10	79029196	C	T	0.133054	0.100046	0.0222032	6.6086e-06	rs12778354	7474	GCST90199974	9-hydroxystearate levels	1.91952	0.0027099	20.3034
10	100315722	A	G	0.172518	-0.115187	0.019933	7.52921e-09	rs603424	7474	GCST90199974	9-hydroxystearate levels	1.72325	0.00444926	33.3935
10	133105348	T	C	0.146883	0.0982625	0.0212436	3.73659e-06	rs11101932	7474	GCST90199974	9-hydroxystearate levels	1.83656	0.00285523	21.3953
12	99321551	A	G	0.0452959	-0.173021	0.0372361	3.37437e-06	rs7397873	7474	GCST90199974	9-hydroxystearate levels	3.21915	0.00288124	21.5908
12	128763098	C	T	0.653914	-0.0730227	0.0160543	5.4034e-06	rs900986	7474	GCST90199974	9-hydroxystearate levels	1.38793	0.00276118	20.6887
16	51095265	A	G	0.0502431	-0.162646	0.0348983	3.15318e-06	rs144165507	7474	GCST90199974	9-hydroxystearate levels	3.01704	0.00289855	21.7209
16	85641565	A	G	0.138896	-0.100573	0.0218723	4.26176e-06	rs34026165	7474	GCST90199974	9-hydroxystearate levels	1.89091	0.00282169	21.1434
18	27073563	C	G	0.363721	-0.0735924	0.0162617	6.02531e-06	rs8088564	7474	GCST90199974	9-hydroxystearate levels	1.40586	0.00273343	20.4802
18	32490734	T	A	0.193716	0.0995139	0.0192964	2.50781e-07	rs4470224	7474	GCST90199974	9-hydroxystearate levels	1.66822	0.00354679	26.5959
18	73672783	T	C	0.0663348	0.136284	0.0302115	6.45185e-06	rs4413058	7474	GCST90199974	9-hydroxystearate levels	2.61185	0.00271598	20.3491
19	42433184	G	A	0.0152353	-0.286696	0.0620612	3.84536e-06	rs140440902	7474	GCST90199974	9-hydroxystearate levels	5.36533	0.00284792	21.3404
21	39182635	A	G	0.0480575	-0.158037	0.0352301	7.26252e-06	rs73221192	7474	GCST90199974	9-hydroxystearate levels	3.04572	0.00268587	20.1229
1	111106619	T	A	0.118951	0.119967	0.0266969	7.00036e-06	rs67493833	6193	GCST90200015	N-acetylkynurenine (2) levels	2.10093	0.00325107	20.1931
1	206960759	T	G	0.0377587	0.21119	0.0453928	3.2793e-06	rs61729352	6193	GCST90200015	N-acetylkynurenine (2) levels	3.57221	0.00348414	21.6458
1	241550102	T	C	0.255195	0.166703	0.0198436	4.4324e-17	rs61825638	6193	GCST90200015	N-acetylkynurenine (2) levels	1.5616	0.011271	70.5742
2	73052341	A	T	0.0392845	0.236501	0.0449021	1.38633e-07	rs9711746	6193	GCST90200015	N-acetylkynurenine (2) levels	3.5336	0.00446098	27.7417
2	73650092	A	G	0.260117	0.594726	0.0185024	1.09831e-226	rs10168931	6193	GCST90200015	N-acetylkynurenine (2) levels	1.45606	0.143017	1033.18
2	242011031	A	G	0.0229566	-0.281107	0.0595483	2.35093e-06	rs114737325	6193	GCST90200015	N-acetylkynurenine (2) levels	4.68619	0.0035866	22.2846
6	25769561	C	A	0.400016	-0.13445	0.0177628	3.75573e-14	rs12209125	6193	GCST90200015	N-acetylkynurenine (2) levels	1.39785	0.00916933	57.2926
6	163240141	T	C	0.171924	-0.107614	0.0232056	3.52754e-06	rs13211538	6193	GCST90200015	N-acetylkynurenine (2) levels	1.82618	0.00346167	21.5056
7	8909507	C	T	0.0697127	0.163593	0.03408	1.58444e-06	rs78933893	6193	GCST90200015	N-acetylkynurenine (2) levels	2.68195	0.00370814	23.0425
9	36141517	C	T	0.0625949	0.171763	0.0368592	3.16226e-06	rs17835038	6193	GCST90200015	N-acetylkynurenine (2) levels	2.90066	0.00349531	21.7154
9	81558227	C	T	0.0142904	-0.327098	0.0731498	7.76289e-06	rs118120811	6193	GCST90200015	N-acetylkynurenine (2) levels	5.75657	0.00321935	19.9954
9	107954440	C	G	0.362463	-0.0798868	0.0179343	8.41273e-06	rs10816599	6193	GCST90200015	N-acetylkynurenine (2) levels	1.41135	0.0031947	19.8418
10	63128096	T	C	0.51407	0.0763037	0.0172694	9.94162e-06	rs10822143	6193	GCST90200015	N-acetylkynurenine (2) levels	1.35903	0.00314346	19.5226
11	6766152	A	G	0.118834	0.120257	0.0269385	8.04029e-06	rs77373209	6193	GCST90200015	N-acetylkynurenine (2) levels	2.11994	0.00320861	19.9285
11	67647021	T	C	0.835857	0.275588	0.0234162	5.63175e-32	rs948445	6193	GCST90200015	N-acetylkynurenine (2) levels	1.84275	0.0218835	138.512
13	97779264	C	T	0.196214	-0.0999383	0.022249	7.06188e-06	rs9554421	6193	GCST90200015	N-acetylkynurenine (2) levels	1.7509	0.0032484	20.1764
14	50605394	A	T	0.0200422	-0.296919	0.0621281	1.76047e-06	rs143843231	6193	GCST90200015	N-acetylkynurenine (2) levels	4.88921	0.0036757	22.8402
17	78204884	T	C	0.102264	0.178036	0.028607	4.86193e-10	rs72897843	6193	GCST90200015	N-acetylkynurenine (2) levels	2.25125	0.0062173	38.7321
20	40386443	C	T	0.0235979	0.291078	0.0566106	2.72174e-07	rs118137341	6193	GCST90200015	N-acetylkynurenine (2) levels	4.45501	0.00425218	26.4377
1	43285419	G	C	0.017069	-0.260484	0.0587777	9.35005e-06	rs140687647	8241	GCST90200039	1-stearoyl-2-linoleoyl-GPE (18:0/18:2) levels	5.33584	0.00237809	19.6398
1	63567377	T	C	0.136219	-0.10148	0.0224718	6.30455e-06	rs12071585	8241	GCST90200039	1-stearoyl-2-linoleoyl-GPE (18:0/18:2) levels	2.03999	0.00246909	20.3932
1	161486977	T	C	0.00505666	0.492995	0.108587	5.62245e-06	rs141089920	8241	GCST90200039	1-stearoyl-2-linoleoyl-GPE (18:0/18:2) levels	9.85752	0.00249557	20.6124
1	241020225	G	A	0.0329691	-0.205307	0.0431742	1.98138e-06	rs74149585	8241	GCST90200039	1-stearoyl-2-linoleoyl-GPE (18:0/18:2) levels	3.91935	0.00273712	22.613
2	12629745	G	A	0.0178484	0.259647	0.0583522	8.60056e-06	rs200981432	8241	GCST90200039	1-stearoyl-2-linoleoyl-GPE (18:0/18:2) levels	5.29721	0.00239737	19.7994
2	27508073	C	T	0.586901	-0.0700152	0.015652	7.70442e-06	rs1260326	8241	GCST90200039	1-stearoyl-2-linoleoyl-GPE (18:0/18:2) levels	1.42089	0.0024228	20.0099
2	29792205	A	C	0.0325292	0.211117	0.0433525	1.11718e-06	rs6749880	8241	GCST90200039	1-stearoyl-2-linoleoyl-GPE (18:0/18:2) levels	3.93554	0.00287009	23.7147
2	43264911	A	G	0.0271044	0.231942	0.0470795	8.3674e-07	rs13382655	8241	GCST90200039	1-stearoyl-2-linoleoyl-GPE (18:0/18:2) levels	4.27387	0.00293726	24.2714
2	201974743	T	C	0.527529	0.0706268	0.0156338	6.25548e-06	rs17476817	8241	GCST90200039	1-stearoyl-2-linoleoyl-GPE (18:0/18:2) levels	1.41924	0.00247093	20.4084
2	212067236	C	T	0.93064	0.136248	0.0302337	6.59095e-06	rs12694261	8241	GCST90200039	1-stearoyl-2-linoleoyl-GPE (18:0/18:2) levels	2.74461	0.00245886	20.3085
3	4367220	T	C	0.00937766	-0.359683	0.0800701	7.05261e-06	rs532654261	8241	GCST90200039	1-stearoyl-2-linoleoyl-GPE (18:0/18:2) levels	7.26876	0.00244322	20.179
3	66174334	C	G	0.241408	0.0806637	0.0180936	8.26762e-06	rs146299745	8241	GCST90200039	1-stearoyl-2-linoleoyl-GPE (18:0/18:2) levels	1.64254	0.0024065	19.875
4	17469701	G	T	0.34581	0.0725835	0.0162522	7.96677e-06	rs28507255	8241	GCST90200039	1-stearoyl-2-linoleoyl-GPE (18:0/18:2) levels	1.47537	0.00241505	19.9458
4	36302755	C	T	0.0727352	0.144359	0.0299715	1.46068e-06	rs73117678	8241	GCST90200039	1-stearoyl-2-linoleoyl-GPE (18:0/18:2) levels	2.72081	0.00280786	23.1991
5	108568737	T	C	0.0221434	0.23414	0.0523168	7.62611e-06	rs145640892	8241	GCST90200039	1-stearoyl-2-linoleoyl-GPE (18:0/18:2) levels	4.74932	0.00242516	20.0294
6	39104558	A	T	0.233829	-0.0859474	0.0183805	2.92502e-06	rs41273118	8241	GCST90200039	1-stearoyl-2-linoleoyl-GPE (18:0/18:2) levels	1.66858	0.00264683	21.8651
9	24229979	C	T	0.63571	-0.0769179	0.0161029	1.78238e-06	rs829705	8241	GCST90200039	1-stearoyl-2-linoleoyl-GPE (18:0/18:2) levels	1.46182	0.00276167	22.8164
11	61807686	G	A	0.338704	0.283597	0.0159707	1.51237e-70	rs174553	8241	GCST90200039	1-stearoyl-2-linoleoyl-GPE (18:0/18:2) levels	1.44982	0.0368612	315.323
11	75915060	G	A	0.0186225	0.281827	0.0568465	7.1338e-07	rs148015859	8241	GCST90200039	1-stearoyl-2-linoleoyl-GPE (18:0/18:2) levels	5.16052	0.00297433	24.5786
11	116778201	C	G	0.869126	-0.169964	0.0227413	7.79014e-14	rs964184	8241	GCST90200039	1-stearoyl-2-linoleoyl-GPE (18:0/18:2) levels	2.06445	0.00673402	55.8577
12	70629176	C	A	0.0442699	-0.165932	0.0375643	9.99454e-06	rs17108445	8241	GCST90200039	1-stearoyl-2-linoleoyl-GPE (18:0/18:2) levels	3.41009	0.0023627	19.5124
13	56276734	G	T	0.0161428	0.277564	0.0611024	5.55643e-06	rs146008955	8241	GCST90200039	1-stearoyl-2-linoleoyl-GPE (18:0/18:2) levels	5.54687	0.00249832	20.6353
15	58279711	T	C	0.278943	-0.0837681	0.0172557	1.20673e-06	rs11854242	8241	GCST90200039	1-stearoyl-2-linoleoyl-GPE (18:0/18:2) levels	1.56647	0.00285218	23.5663
15	58386521	C	T	0.65706	-0.280625	0.01632	2.88448e-66	rs261290	8241	GCST90200039	1-stearoyl-2-linoleoyl-GPE (18:0/18:2) levels	1.48153	0.0346438	295.674
15	58433640	G	A	0.285264	0.206938	0.0171907	2.2492e-33	rs633695	8241	GCST90200039	1-stearoyl-2-linoleoyl-GPE (18:0/18:2) levels	1.56057	0.0172841	144.908
16	15056648	A	C	0.290468	-0.0906538	0.0168782	7.82814e-08	rs12928099	8241	GCST90200039	1-stearoyl-2-linoleoyl-GPE (18:0/18:2) levels	1.5322	0.00348921	28.8483
16	80902484	A	G	0.025064	-0.233439	0.0494309	2.32933e-06	rs71400124	8241	GCST90200039	1-stearoyl-2-linoleoyl-GPE (18:0/18:2) levels	4.48733	0.00269961	22.3023
19	44912921	T	G	0.2237	0.11812	0.0183582	1.24161e-10	rs483082	8241	GCST90200039	1-stearoyl-2-linoleoyl-GPE (18:0/18:2) levels	1.66656	0.0049996	41.3987
19	44976194	T	A	0.169094	0.0963856	0.0205871	2.84313e-06	rs204478	8241	GCST90200039	1-stearoyl-2-linoleoyl-GPE (18:0/18:2) levels	1.8689	0.00265342	21.9197
20	47516801	T	C	0.0552961	-0.149528	0.0336337	8.75704e-06	rs118025367	8241	GCST90200039	1-stearoyl-2-linoleoyl-GPE (18:0/18:2) levels	3.05327	0.00239321	19.765
2	27519736	C	T	0.597515	-0.0718205	0.0156515	4.45974e-06	rs780093	8259	GCST90200045	1-stearoyl-2-arachidonoyl-GPE (18:0/20:4) levels	1.42239	0.00254365	21.0564
2	132951101	A	G	0.724371	-0.084571	0.0174343	1.22947e-06	rs281584	8259	GCST90200045	1-stearoyl-2-arachidonoyl-GPE (18:0/20:4) levels	1.58441	0.00284168	23.5306
3	29472715	T	C	0.191271	-0.0900081	0.0195126	3.97241e-06	rs6773745	8259	GCST90200045	1-stearoyl-2-arachidonoyl-GPE (18:0/20:4) levels	1.77329	0.00257035	21.2781
3	136222574	A	C	0.117561	-0.137807	0.0238119	7.15241e-09	rs13081352	8259	GCST90200045	1-stearoyl-2-arachidonoyl-GPE (18:0/20:4) levels	2.164	0.00403993	33.493
4	86113408	A	T	0.0236852	0.246322	0.0510091	1.37234e-06	rs150998897	8259	GCST90200045	1-stearoyl-2-arachidonoyl-GPE (18:0/20:4) levels	4.63566	0.0028162	23.3191
5	7447198	G	A	0.00480243	-0.538685	0.111153	1.25754e-06	rs140699034	8259	GCST90200045	1-stearoyl-2-arachidonoyl-GPE (18:0/20:4) levels	10.1015	0.00283643	23.487
5	156960126	C	G	0.63867	0.0772542	0.0160573	1.5006e-06	rs6878680	8259	GCST90200045	1-stearoyl-2-arachidonoyl-GPE (18:0/20:4) levels	1.45927	0.00279551	23.1472
6	14551456	C	T	0.0209066	-0.241755	0.0537622	6.90038e-06	rs72822697	8259	GCST90200045	1-stearoyl-2-arachidonoyl-GPE (18:0/20:4) levels	4.88586	0.00244294	20.2207
7	51916901	G	T	0.154254	0.0950757	0.0213474	8.43837e-06	rs441221	8259	GCST90200045	1-stearoyl-2-arachidonoyl-GPE (18:0/20:4) levels	1.94003	0.00239654	19.8358
7	146966394	T	G	0.019025	0.258084	0.0557505	3.66963e-06	rs146433343	8259	GCST90200045	1-stearoyl-2-arachidonoyl-GPE (18:0/20:4) levels	5.06655	0.00258867	21.4301
8	94647123	C	G	0.291513	0.0762525	0.0170068	7.33794e-06	rs3133633	8259	GCST90200045	1-stearoyl-2-arachidonoyl-GPE (18:0/20:4) levels	1.54556	0.00242876	20.1031
9	14786964	C	T	0.509738	0.0691133	0.0153336	6.56535e-06	rs12685522	8259	GCST90200045	1-stearoyl-2-arachidonoyl-GPE (18:0/20:4) levels	1.3935	0.0024544	20.3159
10	34166538	A	G	0.260684	0.0794038	0.0174614	5.43161e-06	rs1778876	8259	GCST90200045	1-stearoyl-2-arachidonoyl-GPE (18:0/20:4) levels	1.58688	0.00249813	20.6788
10	77544860	C	A	0.0340012	0.189368	0.0424799	8.2798e-06	rs60061490	8259	GCST90200045	1-stearoyl-2-arachidonoyl-GPE (18:0/20:4) levels	3.86053	0.00240093	19.8722
10	95015868	G	A	0.02166	-0.241035	0.0527481	4.88803e-06	rs544671625	8259	GCST90200045	1-stearoyl-2-arachidonoyl-GPE (18:0/20:4) levels	4.7937	0.00252248	20.8808
11	61814292	C	T	0.308136	-0.23265	0.0164026	1.15431e-45	rs174560	8259	GCST90200045	1-stearoyl-2-arachidonoyl-GPE (18:0/20:4) levels	1.49065	0.023785	201.178
11	116778201	C	G	0.868942	-0.206164	0.0226163	7.81325e-20	rs964184	8259	GCST90200045	1-stearoyl-2-arachidonoyl-GPE (18:0/20:4) levels	2.05535	0.00996349	83.0965
12	14103640	T	C	0.030729	0.203739	0.0443336	4.31525e-06	rs113241998	8259	GCST90200045	1-stearoyl-2-arachidonoyl-GPE (18:0/20:4) levels	4.029	0.00255124	21.1194
12	26236943	C	A	0.0760284	-0.131207	0.0291106	6.56915e-06	rs66559105	8259	GCST90200045	1-stearoyl-2-arachidonoyl-GPE (18:0/20:4) levels	2.64554	0.00245427	20.3148
12	42899366	T	C	0.0396112	0.174826	0.0392941	8.61994e-06	rs76607511	8259	GCST90200045	1-stearoyl-2-arachidonoyl-GPE (18:0/20:4) levels	3.57101	0.00239164	19.7951
15	26865853	C	G	0.213527	-0.0857858	0.018751	4.7625e-06	rs28711911	8259	GCST90200045	1-stearoyl-2-arachidonoyl-GPE (18:0/20:4) levels	1.70407	0.00252848	20.9306
15	58255679	A	G	0.13913	0.147999	0.0221356	2.29352e-11	rs12904367	8259	GCST90200045	1-stearoyl-2-arachidonoyl-GPE (18:0/20:4) levels	2.01166	0.00538478	44.7028
15	58391167	G	A	0.623195	-0.351719	0.0154255	4.46859e-115	rs1532085	8259	GCST90200045	1-stearoyl-2-arachidonoyl-GPE (18:0/20:4) levels	1.40185	0.0592342	519.892
15	58431280	C	T	0.216367	0.357376	0.018375	2.96619e-84	rs1077834	8259	GCST90200045	1-stearoyl-2-arachidonoyl-GPE (18:0/20:4) levels	1.6699	0.0438047	378.265
15	58541794	A	G	0.0287154	0.206521	0.0455616	5.82087e-06	rs6078	8259	GCST90200045	1-stearoyl-2-arachidonoyl-GPE (18:0/20:4) levels	4.14059	0.00248215	20.5462
16	6538604	C	G	0.0974409	0.118041	0.025938	5.34197e-06	rs62015468	8259	GCST90200045	1-stearoyl-2-arachidonoyl-GPE (18:0/20:4) levels	2.35722	0.00250197	20.7106
16	86080627	G	A	0.192163	0.0867169	0.0195116	8.81491e-06	rs11866496	8259	GCST90200045	1-stearoyl-2-arachidonoyl-GPE (18:0/20:4) levels	1.7732	0.0023865	19.7525
17	13420508	T	G	0.132576	0.104404	0.0225697	3.73082e-06	rs55948557	8259	GCST90200045	1-stearoyl-2-arachidonoyl-GPE (18:0/20:4) levels	2.05111	0.00258486	21.3985
18	128481	T	C	0.0316256	-0.201353	0.043799	4.28195e-06	rs554983788	8259	GCST90200045	1-stearoyl-2-arachidonoyl-GPE (18:0/20:4) levels	3.98041	0.00255303	21.1343
19	44915533	C	T	0.221837	0.122116	0.0184235	3.39625e-11	rs5117	8259	GCST90200045	1-stearoyl-2-arachidonoyl-GPE (18:0/20:4) levels	1.67431	0.00529266	43.934
20	42572567	T	A	0.0120225	-0.316616	0.0705554	7.20698e-06	rs146171120	8259	GCST90200045	1-stearoyl-2-arachidonoyl-GPE (18:0/20:4) levels	6.41201	0.0024329	20.1375
22	50225483	A	G	0.00679859	0.412453	0.0927263	8.6647e-06	rs143492517	8259	GCST90200045	1-stearoyl-2-arachidonoyl-GPE (18:0/20:4) levels	8.42688	0.00239046	19.7853
1	93282661	G	C	0.015906	0.28739	0.0621931	3.82009e-06	rs55661402	8257	GCST90200054	1-palmitoyl-2-arachidonoyl-GPE (16:0/20:4) levels	5.65136	0.00258	21.353
1	203052679	G	A	0.628889	0.073906	0.0159953	3.8283e-06	rs4950876	8257	GCST90200054	1-palmitoyl-2-arachidonoyl-GPE (16:0/20:4) levels	1.45346	0.0025795	21.3489
2	43264911	A	G	0.0271733	0.216552	0.0470042	4.08389e-06	rs13382655	8257	GCST90200054	1-palmitoyl-2-arachidonoyl-GPE (16:0/20:4) levels	4.27118	0.00256459	21.2252
2	108313720	A	G	0.0563235	0.148623	0.0331466	7.33254e-06	rs115478766	8257	GCST90200054	1-palmitoyl-2-arachidonoyl-GPE (16:0/20:4) levels	3.01197	0.00242952	20.1045
2	132951101	A	G	0.724643	-0.0876565	0.0175054	5.51744e-07	rs281584	8257	GCST90200054	1-palmitoyl-2-arachidonoyl-GPE (16:0/20:4) levels	1.59068	0.00302824	25.074
3	136222574	A	C	0.117529	-0.131147	0.0239185	4.17967e-08	rs13081352	8257	GCST90200054	1-palmitoyl-2-arachidonoyl-GPE (16:0/20:4) levels	2.17343	0.00362872	30.0641
4	25706370	G	A	0.262159	0.0819822	0.0176418	3.36728e-06	rs13107084	8257	GCST90200054	1-palmitoyl-2-arachidonoyl-GPE (16:0/20:4) levels	1.60308	0.00260917	21.595
4	86113408	A	T	0.0236302	0.252394	0.0512472	8.43464e-07	rs150998897	8257	GCST90200054	1-palmitoyl-2-arachidonoyl-GPE (16:0/20:4) levels	4.65673	0.00292972	24.2559
5	7447198	G	A	0.0048036	-0.496906	0.111566	8.43135e-06	rs140699034	8257	GCST90200054	1-palmitoyl-2-arachidonoyl-GPE (16:0/20:4) levels	10.1378	0.00239732	19.8374
11	61829161	T	C	0.345958	-0.140402	0.0161165	2.9944e-18	rs99780	8257	GCST90200054	1-palmitoyl-2-arachidonoyl-GPE (16:0/20:4) levels	1.46447	0.0091099	75.8936
11	64332929	A	G	0.0676531	0.136312	0.0308292	9.80166e-06	rs73502335	8257	GCST90200054	1-palmitoyl-2-arachidonoyl-GPE (16:0/20:4) levels	2.80139	0.00236265	19.5499
11	116754011	G	C	0.929995	-0.192977	0.0300637	1.37224e-10	rs7930786	8257	GCST90200054	1-palmitoyl-2-arachidonoyl-GPE (16:0/20:4) levels	2.73183	0.00496646	41.2028
14	43858346	A	C	0.134532	-0.0995396	0.0225081	9.76118e-06	rs10484239	8257	GCST90200054	1-palmitoyl-2-arachidonoyl-GPE (16:0/20:4) levels	2.04527	0.00236357	19.5575
15	58255679	A	G	0.139165	0.135619	0.0222352	1.06535e-09	rs12904367	8257	GCST90200054	1-palmitoyl-2-arachidonoyl-GPE (16:0/20:4) levels	2.02047	0.00448631	37.2014
15	58391167	G	A	0.623104	-0.394729	0.0153632	1.39602e-145	rs1532085	8257	GCST90200054	1-palmitoyl-2-arachidonoyl-GPE (16:0/20:4) levels	1.39602	0.0740469	660.138
15	58431740	A	G	0.215965	0.402745	0.0183535	9.94211e-107	rs2070895	8257	GCST90200054	1-palmitoyl-2-arachidonoyl-GPE (16:0/20:4) levels	1.66775	0.0551167	481.529
18	49612139	T	C	0.0530349	-0.157529	0.0345604	5.16195e-06	rs16950739	8257	GCST90200054	1-palmitoyl-2-arachidonoyl-GPE (16:0/20:4) levels	3.14044	0.00251047	20.7761
19	44912921	T	G	0.22363	0.109314	0.018413	2.90685e-09	rs483082	8257	GCST90200054	1-palmitoyl-2-arachidonoyl-GPE (16:0/20:4) levels	1.67315	0.00425143	35.2454
20	42572567	T	A	0.0119629	-0.329562	0.0709701	3.42274e-06	rs146171120	8257	GCST90200054	1-palmitoyl-2-arachidonoyl-GPE (16:0/20:4) levels	6.44891	0.00260539	21.5637
2	12622390	A	G	0.015771	0.27167	0.0601934	6.38292e-06	rs72779648	8262	GCST90200063	1-palmitoyl-2-docosahexaenoyl-GPE (16:0/22:6) levels	5.47131	0.00246	20.3697
2	27530004	T	C	0.544681	-0.0819497	0.0149682	4.37719e-08	rs6753534	8262	GCST90200063	1-palmitoyl-2-docosahexaenoyl-GPE (16:0/22:6) levels	1.36054	0.00361578	29.9748
2	205102116	T	C	0.224458	0.0838082	0.0179368	2.97668e-06	rs34968953	8262	GCST90200063	1-palmitoyl-2-docosahexaenoyl-GPE (16:0/22:6) levels	1.63038	0.00263607	21.8315
3	36818003	T	A	0.0242229	-0.222191	0.0486357	4.91265e-06	rs114848860	8262	GCST90200063	1-palmitoyl-2-docosahexaenoyl-GPE (16:0/22:6) levels	4.42077	0.00252038	20.871
6	10974799	G	C	0.451558	-0.0784521	0.0149198	1.45443e-07	rs9368512	8262	GCST90200063	1-palmitoyl-2-docosahexaenoyl-GPE (16:0/22:6) levels	1.35614	0.0033362	27.6492
7	43273249	T	C	0.0278598	0.21193	0.0455444	3.26738e-06	rs111272355	8262	GCST90200063	1-palmitoyl-2-docosahexaenoyl-GPE (16:0/22:6) levels	4.13978	0.00261456	21.6528
7	73471480	A	G	0.188984	-0.105613	0.0190299	2.85925e-08	rs6976930	8262	GCST90200063	1-palmitoyl-2-docosahexaenoyl-GPE (16:0/22:6) levels	1.72973	0.00371506	30.8008
10	31005381	C	T	0.565651	0.068002	0.0150309	6.06365e-06	rs1690628	8262	GCST90200063	1-palmitoyl-2-docosahexaenoyl-GPE (16:0/22:6) levels	1.36624	0.00247183	20.4679
11	81958515	A	G	0.140669	-0.0961463	0.021289	6.29454e-06	rs78750958	8262	GCST90200063	1-palmitoyl-2-docosahexaenoyl-GPE (16:0/22:6) levels	1.93508	0.00246322	20.3965
11	116778201	C	G	0.868974	-0.153691	0.0220238	2.98508e-12	rs964184	8262	GCST90200063	1-palmitoyl-2-docosahexaenoyl-GPE (16:0/22:6) levels	2.00187	0.0058611	48.6981
12	1830086	A	C	0.451959	-0.0696187	0.0149499	3.21153e-06	rs12301312	8262	GCST90200063	1-palmitoyl-2-docosahexaenoyl-GPE (16:0/22:6) levels	1.35888	0.00261852	21.6858
12	114946368	C	T	0.150698	0.0946847	0.021076	7.03812e-06	rs61933473	8262	GCST90200063	1-palmitoyl-2-docosahexaenoyl-GPE (16:0/22:6) levels	1.91571	0.00243749	20.1829
13	99462151	G	A	0.0589056	-0.140478	0.0315155	8.29496e-06	rs4772206	8262	GCST90200063	1-palmitoyl-2-docosahexaenoyl-GPE (16:0/22:6) levels	2.86462	0.00239963	19.8686
14	87740263	A	G	0.36036	-0.070816	0.0157713	7.11591e-06	rs1959720	8262	GCST90200063	1-palmitoyl-2-docosahexaenoyl-GPE (16:0/22:6) levels	1.43354	0.00243494	20.1617
15	58284964	A	G	0.209177	-0.16693	0.018356	9.54629e-20	rs10162642	8262	GCST90200063	1-palmitoyl-2-docosahexaenoyl-GPE (16:0/22:6) levels	1.66848	0.00991302	82.7014
15	58387979	C	T	0.344204	0.402273	0.0151253	7.56476e-156	rs261291	8262	GCST90200063	1-palmitoyl-2-docosahexaenoyl-GPE (16:0/22:6) levels	1.37482	0.0788805	707.349
15	58446224	T	C	0.696406	-0.198284	0.0162744	3.79284e-34	rs12914626	8262	GCST90200063	1-palmitoyl-2-docosahexaenoyl-GPE (16:0/22:6) levels	1.47927	0.0176543	148.445
16	86086474	G	A	0.764369	-0.0882392	0.0175088	4.66286e-07	rs12918215	8262	GCST90200063	1-palmitoyl-2-docosahexaenoyl-GPE (16:0/22:6) levels	1.59147	0.00306547	25.3986
18	30440206	T	C	0.165292	-0.0945257	0.0204878	3.9544e-06	rs62079978	8262	GCST90200063	1-palmitoyl-2-docosahexaenoyl-GPE (16:0/22:6) levels	1.86225	0.00257046	21.2867
19	44918620	G	A	0.601098	0.0801439	0.0154124	1.99341e-07	rs484195	8262	GCST90200063	1-palmitoyl-2-docosahexaenoyl-GPE (16:0/22:6) levels	1.40092	0.00326288	27.0396
1	42112696	G	A	0.0453108	-0.161202	0.0358842	7.04624e-06	rs17367539	8251	GCST90200065	1-stearoyl-2-docosahexaenoyl-GPE (18:0/22:6) levels	3.25954	0.00244046	20.1806
2	12622390	A	G	0.015792	0.269465	0.0605764	8.65309e-06	rs72779648	8251	GCST90200065	1-stearoyl-2-docosahexaenoyl-GPE (18:0/22:6) levels	5.50246	0.00239307	19.7878
2	27530004	T	C	0.544497	-0.0752385	0.0150846	6.10828e-07	rs6753534	8251	GCST90200065	1-stearoyl-2-docosahexaenoyl-GPE (18:0/22:6) levels	1.37021	0.00300679	24.8778
2	105231651	G	A	0.0112036	-0.318751	0.071466	8.18912e-06	rs145400890	8251	GCST90200065	1-stearoyl-2-docosahexaenoyl-GPE (18:0/22:6) levels	6.49162	0.00240578	19.8932
2	205102116	T	C	0.224575	0.0851771	0.0180638	2.41313e-06	rs34968953	8251	GCST90200065	1-stearoyl-2-docosahexaenoyl-GPE (18:0/22:6) levels	1.64083	0.00268817	22.2345
3	36818003	T	A	0.0243161	-0.221946	0.0488875	5.62714e-06	rs114848860	8251	GCST90200065	1-stearoyl-2-docosahexaenoyl-GPE (18:0/22:6) levels	4.4407	0.00249238	20.611
3	110361517	T	G	0.046152	-0.15835	0.0357723	9.57306e-06	rs9814652	8251	GCST90200065	1-stearoyl-2-docosahexaenoyl-GPE (18:0/22:6) levels	3.24938	0.00236979	19.5949
4	143609298	A	G	0.0147702	0.278331	0.0618103	6.70042e-06	rs79684943	8251	GCST90200065	1-stearoyl-2-docosahexaenoyl-GPE (18:0/22:6) levels	5.61454	0.00245208	20.2769
6	10982740	C	T	0.426058	-0.0773752	0.0151193	3.0935e-07	rs3734398	8251	GCST90200065	1-stearoyl-2-docosahexaenoyl-GPE (18:0/22:6) levels	1.37336	0.00316492	26.1903
6	33996068	C	G	0.0958673	0.127976	0.0263884	1.23644e-06	rs55929002	8251	GCST90200065	1-stearoyl-2-docosahexaenoyl-GPE (18:0/22:6) levels	2.39699	0.00284311	23.5197
6	102975919	C	G	0.210675	0.0838298	0.0186211	6.73541e-06	rs1988696	8251	GCST90200065	1-stearoyl-2-docosahexaenoyl-GPE (18:0/22:6) levels	1.69145	0.00245086	20.2668
6	110532765	G	C	0.0807673	-0.123385	0.0274016	6.70494e-06	rs7746477	8251	GCST90200065	1-stearoyl-2-docosahexaenoyl-GPE (18:0/22:6) levels	2.48902	0.00245192	20.2756
6	169437961	G	A	0.0853822	0.121158	0.026851	6.41503e-06	rs9478128	8251	GCST90200065	1-stearoyl-2-docosahexaenoyl-GPE (18:0/22:6) levels	2.43901	0.00246213	20.3603
7	43273249	T	C	0.0278941	0.223071	0.0458275	1.12948e-06	rs111272355	8251	GCST90200065	1-stearoyl-2-docosahexaenoyl-GPE (18:0/22:6) levels	4.16274	0.00286409	23.6938
7	73471480	A	G	0.188691	-0.0968838	0.0191857	4.42288e-07	rs6976930	8251	GCST90200065	1-stearoyl-2-docosahexaenoyl-GPE (18:0/22:6) levels	1.74273	0.00308181	25.5004
8	117971137	T	C	0.067051	0.133962	0.0300552	8.3045e-06	rs17431062	8251	GCST90200065	1-stearoyl-2-docosahexaenoyl-GPE (18:0/22:6) levels	2.73006	0.00240258	19.8666
10	70304912	T	C	0.0767941	0.136857	0.0283015	1.32685e-06	rs117752797	8251	GCST90200065	1-stearoyl-2-docosahexaenoyl-GPE (18:0/22:6) levels	2.57077	0.00282673	23.3838
11	61832870	C	A	0.650184	0.0731106	0.0157732	3.56735e-06	rs174574	8251	GCST90200065	1-stearoyl-2-docosahexaenoyl-GPE (18:0/22:6) levels	1.43276	0.00259771	21.4843
11	81958822	G	T	0.143551	-0.094601	0.0211948	8.06692e-06	rs10897902	8251	GCST90200065	1-stearoyl-2-docosahexaenoyl-GPE (18:0/22:6) levels	1.92523	0.00240926	19.922
11	116778201	C	G	0.868859	-0.167249	0.0221469	4.29328e-14	rs964184	8251	GCST90200065	1-stearoyl-2-docosahexaenoyl-GPE (18:0/22:6) levels	2.01171	0.00686606	57.0297
12	114946368	C	T	0.150842	0.0983323	0.0212145	3.56669e-06	rs61933473	8251	GCST90200065	1-stearoyl-2-docosahexaenoyl-GPE (18:0/22:6) levels	1.92702	0.00259774	21.4846
14	26127459	G	A	0.953768	0.161818	0.0358325	6.30325e-06	rs6574794	8251	GCST90200065	1-stearoyl-2-docosahexaenoyl-GPE (18:0/22:6) levels	3.25485	0.00246619	20.3939
15	58284964	A	G	0.209091	-0.122622	0.0185389	3.73227e-11	rs10162642	8251	GCST90200065	1-stearoyl-2-docosahexaenoyl-GPE (18:0/22:6) levels	1.68398	0.00527558	43.7491
15	58387979	C	T	0.344606	0.297879	0.0155271	4.99756e-82	rs261291	8251	GCST90200065	1-stearoyl-2-docosahexaenoyl-GPE (18:0/22:6) levels	1.4104	0.0427111	368.043
15	58446224	T	C	0.6967	-0.153015	0.0164519	1.39457e-20	rs12914626	8251	GCST90200065	1-stearoyl-2-docosahexaenoyl-GPE (18:0/22:6) levels	1.49441	0.0103778	86.5039
15	93346765	A	G	0.00940192	0.357374	0.0774284	3.92082e-06	rs74710034	8251	GCST90200065	1-stearoyl-2-docosahexaenoyl-GPE (18:0/22:6) levels	7.03321	0.00257587	21.3032
16	86086474	G	A	0.763931	-0.0863236	0.0176277	9.72861e-07	rs12918215	8251	GCST90200065	1-stearoyl-2-docosahexaenoyl-GPE (18:0/22:6) levels	1.60121	0.00289872	23.981
17	50390546	C	T	0.0120973	0.311853	0.0686223	5.50707e-06	rs117209275	8251	GCST90200065	1-stearoyl-2-docosahexaenoyl-GPE (18:0/22:6) levels	6.23331	0.00249737	20.6523
18	32751216	C	T	0.323999	0.0778753	0.0159779	1.09402e-06	rs11081781	8251	GCST90200065	1-stearoyl-2-docosahexaenoyl-GPE (18:0/22:6) levels	1.45135	0.00287151	23.7553
19	44892457	C	T	0.214216	0.102501	0.0182611	1.9877e-08	rs157581	8251	GCST90200065	1-stearoyl-2-docosahexaenoyl-GPE (18:0/22:6) levels	1.65875	0.00380492	31.5067
19	54279838	T	C	0.0306321	0.19238	0.0435101	9.80177e-06	rs73055442	8251	GCST90200065	1-stearoyl-2-docosahexaenoyl-GPE (18:0/22:6) levels	3.95224	0.00236434	19.5497
22	46401434	G	A	0.16131	0.0949121	0.0205309	3.78422e-06	rs6520011	8251	GCST90200065	1-stearoyl-2-docosahexaenoyl-GPE (18:0/22:6) levels	1.86492	0.00258406	21.3711
1	163769110	G	T	0.524227	0.0792434	0.0169361	2.88327e-06	rs10753629	6804	GCST90200068	1,2-dilinoleoyl-GPE (18:2/18:2) levels	1.397	0.00320824	21.8927
2	172330906	C	A	0.580856	-0.0799964	0.0175808	5.35892e-06	rs6755520	6804	GCST90200068	1,2-dilinoleoyl-GPE (18:2/18:2) levels	1.45018	0.00303464	20.7044
3	82438917	T	C	0.171729	-0.100994	0.0227045	8.65899e-06	rs10460926	6804	GCST90200068	1,2-dilinoleoyl-GPE (18:2/18:2) levels	1.87281	0.00290048	19.7864
3	161751307	T	C	0.0257147	-0.245011	0.0532349	4.17555e-06	rs183531288	6804	GCST90200068	1,2-dilinoleoyl-GPE (18:2/18:2) levels	4.39115	0.0031045	21.1826
4	54511621	A	C	0.0194175	0.272676	0.0611846	8.32647e-06	rs77475228	6804	GCST90200068	1,2-dilinoleoyl-GPE (18:2/18:2) levels	5.0469	0.00291143	19.8614
4	181208811	A	G	0.106807	-0.124417	0.0278538	7.94056e-06	rs11729226	6804	GCST90200068	1,2-dilinoleoyl-GPE (18:2/18:2) levels	2.29756	0.0029247	19.9522
5	13617948	G	A	0.0129491	-0.352269	0.075504	3.07762e-06	rs142590871	6804	GCST90200068	1,2-dilinoleoyl-GPE (18:2/18:2) levels	6.22805	0.00318996	21.7675
5	16395709	A	T	0.0450789	0.183439	0.0405293	6.00878e-06	rs145616311	6804	GCST90200068	1,2-dilinoleoyl-GPE (18:2/18:2) levels	3.34311	0.00300263	20.4854
6	31549471	T	C	0.0812242	0.14069	0.0308941	5.26531e-06	rs2857607	6804	GCST90200068	1,2-dilinoleoyl-GPE (18:2/18:2) levels	2.54834	0.0030396	20.7384
7	130155762	T	C	0.0265565	0.257348	0.0527783	1.08253e-06	rs113966925	6804	GCST90200068	1,2-dilinoleoyl-GPE (18:2/18:2) levels	4.35349	0.0034832	23.7756
9	9540270	A	G	0.122814	-0.11647	0.0257357	6.02136e-06	rs642281	6804	GCST90200068	1,2-dilinoleoyl-GPE (18:2/18:2) levels	2.12284	0.00300202	20.4812
9	89688004	C	G	0.00817479	-0.429985	0.0947934	5.7326e-06	rs188390159	6804	GCST90200068	1,2-dilinoleoyl-GPE (18:2/18:2) levels	7.81916	0.0030158	20.5755
11	61804006	C	T	0.3627	0.230916	0.0175305	1.26758e-39	rs174550	6804	GCST90200068	1,2-dilinoleoyl-GPE (18:2/18:2) levels	1.44603	0.0248739	173.508
12	30044322	C	A	0.0161812	-0.30085	0.0663463	5.77286e-06	rs74080152	6804	GCST90200068	1,2-dilinoleoyl-GPE (18:2/18:2) levels	5.47266	0.00301383	20.5621
12	46310957	T	C	0.0763251	-0.148595	0.0319281	3.25456e-06	rs147896158	6804	GCST90200068	1,2-dilinoleoyl-GPE (18:2/18:2) levels	2.63363	0.00317428	21.6602
12	130182436	C	T	0.0360718	-0.203571	0.0453564	7.18112e-06	rs79989369	6804	GCST90200068	1,2-dilinoleoyl-GPE (18:2/18:2) levels	3.74128	0.0029528	20.1444
13	104745778	G	A	0.266185	0.10053	0.0198581	4.14009e-07	rs1855663	6804	GCST90200068	1,2-dilinoleoyl-GPE (18:2/18:2) levels	1.63802	0.00375358	25.6281
14	25204084	C	A	0.451419	0.0778115	0.017091	5.29455e-06	rs10138588	6804	GCST90200068	1,2-dilinoleoyl-GPE (18:2/18:2) levels	1.40977	0.00303805	20.7278
14	29967204	C	T	0.118557	0.116585	0.0261617	8.33839e-06	rs13353121	6804	GCST90200068	1,2-dilinoleoyl-GPE (18:2/18:2) levels	2.15798	0.00291106	19.8588
14	80451174	C	A	0.0525114	0.168205	0.0375361	7.42397e-06	rs10138857	6804	GCST90200068	1,2-dilinoleoyl-GPE (18:2/18:2) levels	3.09622	0.00294349	20.0807
14	98162675	G	A	0.0131365	0.332186	0.0740502	7.25852e-06	rs147738078	6804	GCST90200068	1,2-dilinoleoyl-GPE (18:2/18:2) levels	6.10813	0.00294979	20.1238
15	58388439	C	T	0.385248	0.115854	0.017582	4.41731e-11	rs2414577	6804	GCST90200068	1,2-dilinoleoyl-GPE (18:2/18:2) levels	1.45028	0.00634286	43.4196
15	58449185	G	C	0.7579	-0.115441	0.0206208	2.16501e-08	rs572410	6804	GCST90200068	1,2-dilinoleoyl-GPE (18:2/18:2) levels	1.70093	0.00458644	31.3407
15	84922279	G	A	0.249235	-0.0894083	0.0198467	6.63918e-06	rs28615345	6804	GCST90200068	1,2-dilinoleoyl-GPE (18:2/18:2) levels	1.63708	0.00297474	20.2945
17	3859586	C	T	0.0361089	-0.221098	0.0470834	2.65465e-06	rs145755349	6804	GCST90200068	1,2-dilinoleoyl-GPE (18:2/18:2) levels	3.88374	0.00323141	22.0513
19	4528380	A	G	0.010876	0.371555	0.0822274	6.2243e-06	rs8113105	6804	GCST90200068	1,2-dilinoleoyl-GPE (18:2/18:2) levels	6.78264	0.00299278	20.418
19	47064262	G	A	0.0147255	-0.310745	0.0702328	9.66687e-06	rs34671296	6804	GCST90200068	1,2-dilinoleoyl-GPE (18:2/18:2) levels	5.79325	0.00286975	19.5762
21	33816377	T	C	0.578033	-0.0760649	0.0171022	8.68097e-06	rs2268249	6804	GCST90200068	1,2-dilinoleoyl-GPE (18:2/18:2) levels	1.4107	0.00289979	19.7817
1	93087446	T	C	0.0156677	0.291928	0.0629849	3.57124e-06	rs144650982	8121	GCST90200079	1-oleoyl-2-arachidonoyl-GPE (18:1/20:4) levels	5.67598	0.00263893	21.4822
1	199620606	C	G	0.151326	0.100306	0.0217408	3.95514e-06	rs6692986	8121	GCST90200079	1-oleoyl-2-arachidonoyl-GPE (18:1/20:4) levels	1.95921	0.00261495	21.2864
2	27519736	C	T	0.596647	-0.0701752	0.0158628	9.69384e-06	rs780093	8121	GCST90200079	1-oleoyl-2-arachidonoyl-GPE (18:1/20:4) levels	1.4295	0.00240469	19.5708
2	132951101	A	G	0.723899	-0.0796221	0.0176907	6.76984e-06	rs281584	8121	GCST90200079	1-oleoyl-2-arachidonoyl-GPE (18:1/20:4) levels	1.59423	0.00248881	20.2571
3	132940313	A	G	0.147566	0.101766	0.0221709	4.43065e-06	rs9821572	8121	GCST90200079	1-oleoyl-2-arachidonoyl-GPE (18:1/20:4) levels	1.99797	0.00258828	21.0687
3	136222574	A	C	0.116786	-0.107406	0.0242448	9.42138e-06	rs13081352	8121	GCST90200079	1-oleoyl-2-arachidonoyl-GPE (18:1/20:4) levels	2.18486	0.0024114	19.6255
5	78858900	G	A	0.0139457	0.30793	0.0665076	3.65682e-06	rs147565264	8121	GCST90200079	1-oleoyl-2-arachidonoyl-GPE (18:1/20:4) levels	5.99344	0.00263338	21.4369
5	156960126	C	G	0.637761	0.0901934	0.0162766	3.00251e-08	rs6878680	8121	GCST90200079	1-oleoyl-2-arachidonoyl-GPE (18:1/20:4) levels	1.46679	0.00376773	30.7059
6	11011172	A	G	0.426579	0.0849483	0.0157036	6.32129e-08	rs3945981	8121	GCST90200079	1-oleoyl-2-arachidonoyl-GPE (18:1/20:4) levels	1.41515	0.00359125	29.2625
6	13741284	C	T	0.583041	-0.0800639	0.015826	4.21402e-07	rs376024	8121	GCST90200079	1-oleoyl-2-arachidonoyl-GPE (18:1/20:4) levels	1.42619	0.0031424	25.5936
7	73455877	G	A	0.120407	-0.111442	0.0237642	2.73856e-06	rs35330527	8121	GCST90200079	1-oleoyl-2-arachidonoyl-GPE (18:1/20:4) levels	2.14155	0.00270131	21.9913
8	26797336	A	G	0.23758	-0.0823842	0.0182242	6.16677e-06	rs6995233	8121	GCST90200079	1-oleoyl-2-arachidonoyl-GPE (18:1/20:4) levels	1.6423	0.00251071	20.4358
11	61824890	G	A	0.344891	-0.123363	0.016301	3.79437e-14	rs174566	8121	GCST90200079	1-oleoyl-2-arachidonoyl-GPE (18:1/20:4) levels	1.46899	0.00700464	57.2719
11	99712392	A	G	0.0559734	0.152896	0.0339264	6.58452e-06	rs78806542	8121	GCST90200079	1-oleoyl-2-arachidonoyl-GPE (18:1/20:4) levels	3.05733	0.00249534	20.3103
11	116754011	G	C	0.929383	-0.233933	0.0302266	9.99457e-15	rs7930786	8121	GCST90200079	1-oleoyl-2-arachidonoyl-GPE (18:1/20:4) levels	2.72392	0.00732335	59.8969
12	21556884	C	T	0.642981	0.0839449	0.0162678	2.46714e-07	rs11046118	8121	GCST90200079	1-oleoyl-2-arachidonoyl-GPE (18:1/20:4) levels	1.466	0.00326894	26.6275
12	120662997	C	T	0.0156619	-0.282924	0.0624826	5.95307e-06	rs11612976	8121	GCST90200079	1-oleoyl-2-arachidonoyl-GPE (18:1/20:4) levels	5.63072	0.00251897	20.5032
14	20224824	A	T	0.00804655	-0.394542	0.0873727	6.31302e-06	rs45561232	8121	GCST90200079	1-oleoyl-2-arachidonoyl-GPE (18:1/20:4) levels	7.87373	0.0025052	20.3908
15	40119895	A	G	0.0253252	-0.263843	0.049728	1.12228e-07	rs13329231	8121	GCST90200079	1-oleoyl-2-arachidonoyl-GPE (18:1/20:4) levels	4.48132	0.00345528	28.1507
15	58255679	A	G	0.139031	0.14739	0.0224536	5.23192e-11	rs12904367	8121	GCST90200079	1-oleoyl-2-arachidonoyl-GPE (18:1/20:4) levels	2.02344	0.00527913	43.0888
15	58391167	G	A	0.62153	-0.358021	0.0156177	2.67276e-116	rs1532085	8121	GCST90200079	1-oleoyl-2-arachidonoyl-GPE (18:1/20:4) levels	1.40741	0.0607914	525.512
15	58431280	C	T	0.217497	0.37044	0.0185641	1.36663e-88	rs1077834	8121	GCST90200079	1-oleoyl-2-arachidonoyl-GPE (18:1/20:4) levels	1.67293	0.0467511	398.188
16	11457123	T	C	0.508664	-0.0776735	0.0157777	8.52324e-07	rs4559925	8121	GCST90200079	1-oleoyl-2-arachidonoyl-GPE (18:1/20:4) levels	1.42183	0.00297619	24.2359
18	13611534	T	G	0.146437	-0.0980101	0.022062	8.89262e-06	rs12605886	8121	GCST90200079	1-oleoyl-2-arachidonoyl-GPE (18:1/20:4) levels	1.98815	0.00242491	19.7357
18	64333701	T	C	0.00940478	-0.353427	0.079337	8.39872e-06	rs188016323	8121	GCST90200079	1-oleoyl-2-arachidonoyl-GPE (18:1/20:4) levels	7.14958	0.00243829	19.8449
19	44893408	T	G	0.204106	0.117492	0.019163	8.72078e-10	rs59007384	8121	GCST90200079	1-oleoyl-2-arachidonoyl-GPE (18:1/20:4) levels	1.7269	0.00460873	37.5915
19	46700115	T	A	0.0483412	0.164201	0.0359977	5.08069e-06	rs189120560	8121	GCST90200079	1-oleoyl-2-arachidonoyl-GPE (18:1/20:4) levels	3.24399	0.00255616	20.8066
20	42572567	T	A	0.0120407	-0.342743	0.0714273	1.59874e-06	rs146171120	8121	GCST90200079	1-oleoyl-2-arachidonoyl-GPE (18:1/20:4) levels	6.43678	0.00282798	23.0255
1	8217261	T	G	0.0195374	0.248282	0.053276	3.15761e-06	rs147248802	8267	GCST90200081	1-oleoyl-2-docosahexaenoyl-GPC (18:1/22:6) levels	4.84402	0.00262087	21.7184
1	62568692	C	A	0.665298	0.0745808	0.0155416	1.59642e-06	rs7555577	8267	GCST90200081	1-oleoyl-2-docosahexaenoyl-GPC (18:1/22:6) levels	1.41309	0.00277851	23.0283
1	159018673	A	G	0.0126275	-0.307463	0.0655952	2.76859e-06	rs41264055	8267	GCST90200081	1-oleoyl-2-docosahexaenoyl-GPC (18:1/22:6) levels	5.96412	0.00265122	21.9706
1	207967562	A	G	0.00518609	-0.503392	0.103321	1.10423e-06	rs531843571	8267	GCST90200081	1-oleoyl-2-docosahexaenoyl-GPC (18:1/22:6) levels	9.39426	0.00286383	23.7375
1	237125635	G	A	0.125061	0.100145	0.0223173	7.21284e-06	rs34815086	8267	GCST90200081	1-oleoyl-2-docosahexaenoyl-GPC (18:1/22:6) levels	2.02916	0.00243039	20.1361
2	29966874	A	G	0.608707	-0.0701012	0.0154479	5.68176e-06	rs35773364	8267	GCST90200081	1-oleoyl-2-docosahexaenoyl-GPC (18:1/22:6) levels	1.40457	0.00248535	20.5926
2	234088574	A	G	0.490994	-0.071072	0.0150841	2.45654e-06	rs250944	8267	GCST90200081	1-oleoyl-2-docosahexaenoyl-GPC (18:1/22:6) levels	1.37149	0.00267886	22.2003
3	75444625	T	C	0.0259277	0.221983	0.0471437	2.49363e-06	rs75301218	8267	GCST90200081	1-oleoyl-2-docosahexaenoyl-GPC (18:1/22:6) levels	4.28645	0.00267538	22.1713
3	117384007	T	C	0.03795	-0.181746	0.0384728	2.31241e-06	rs149045601	8267	GCST90200081	1-oleoyl-2-docosahexaenoyl-GPC (18:1/22:6) levels	3.49806	0.00269283	22.3163
3	124764022	T	C	0.124597	-0.108572	0.0232258	2.94515e-06	rs585021	8267	GCST90200081	1-oleoyl-2-docosahexaenoyl-GPC (18:1/22:6) levels	2.11176	0.00263697	21.8522
4	30688446	A	G	0.0204504	0.241073	0.051378	2.70358e-06	rs189445323	8267	GCST90200081	1-oleoyl-2-docosahexaenoyl-GPC (18:1/22:6) levels	4.67144	0.00265671	22.0162
4	124717825	C	T	0.327054	-0.0805479	0.0158722	3.87923e-07	rs1874747	8267	GCST90200081	1-oleoyl-2-docosahexaenoyl-GPC (18:1/22:6) levels	1.44315	0.00310628	25.7534
4	130731200	C	A	0.01327	-0.293703	0.0650634	6.35846e-06	rs147466699	8267	GCST90200081	1-oleoyl-2-docosahexaenoyl-GPC (18:1/22:6) levels	5.91576	0.00245941	20.3771
5	6034402	A	T	0.733682	0.0735569	0.0166392	9.83838e-06	rs248672	8267	GCST90200081	1-oleoyl-2-docosahexaenoyl-GPC (18:1/22:6) levels	1.51289	0.00235892	19.5426
5	59248822	C	T	0.203121	0.0828405	0.018509	7.61689e-06	rs35309	8267	GCST90200081	1-oleoyl-2-docosahexaenoyl-GPC (18:1/22:6) levels	1.68289	0.00241783	20.0318
6	10978785	C	T	0.451381	-0.103813	0.0147669	2.06378e-12	rs66464172	8267	GCST90200081	1-oleoyl-2-docosahexaenoyl-GPC (18:1/22:6) levels	1.34265	0.00594419	49.4225
6	33908438	T	C	0.0289126	-0.204228	0.0442176	3.86162e-06	rs732675	8267	GCST90200081	1-oleoyl-2-docosahexaenoyl-GPC (18:1/22:6) levels	4.0204	0.00257441	21.3324
6	42937497	G	A	0.540922	0.0684887	0.014744	3.39784e-06	rs9471968	8267	GCST90200081	1-oleoyl-2-docosahexaenoyl-GPC (18:1/22:6) levels	1.34057	0.00260395	21.5778
7	73612048	T	C	0.154312	-0.10982	0.0204039	7.35319e-08	rs17145750	8267	GCST90200081	1-oleoyl-2-docosahexaenoyl-GPC (18:1/22:6) levels	1.85518	0.0034928	28.9692
9	16188773	A	G	0.256299	-0.07764	0.0169342	4.54434e-06	rs56222853	8267	GCST90200081	1-oleoyl-2-docosahexaenoyl-GPC (18:1/22:6) levels	1.53971	0.00253686	21.0204
9	31229953	A	G	0.0259963	-0.20945	0.0465856	6.92384e-06	rs141097695	8267	GCST90200081	1-oleoyl-2-docosahexaenoyl-GPC (18:1/22:6) levels	4.2357	0.0024398	20.2142
10	63267383	T	G	0.427358	0.0672794	0.0148365	5.76782e-06	rs7098181	8267	GCST90200081	1-oleoyl-2-docosahexaenoyl-GPC (18:1/22:6) levels	1.34898	0.00248187	20.5637
11	75743976	A	C	0.161499	-0.117253	0.0198957	3.78332e-09	rs499974	8267	GCST90200081	1-oleoyl-2-docosahexaenoyl-GPC (18:1/22:6) levels	1.80898	0.00418471	34.732
11	111447415	A	T	0.0366149	0.178297	0.0395003	6.36746e-06	rs78604078	8267	GCST90200081	1-oleoyl-2-docosahexaenoyl-GPC (18:1/22:6) levels	3.59149	0.00245909	20.3745
11	116778201	C	G	0.86875	-0.119699	0.0218633	4.37752e-08	rs964184	8267	GCST90200081	1-oleoyl-2-docosahexaenoyl-GPC (18:1/22:6) levels	1.98788	0.00361355	29.9743
12	116547527	A	G	0.00891766	0.362174	0.0791482	4.74167e-06	rs141392338	8267	GCST90200081	1-oleoyl-2-docosahexaenoyl-GPC (18:1/22:6) levels	7.1964	0.00252703	20.9388
14	26157556	T	C	0.13916	-0.0946746	0.0214132	9.80985e-06	rs72665086	8267	GCST90200081	1-oleoyl-2-docosahexaenoyl-GPC (18:1/22:6) levels	1.94695	0.00235958	19.5481
14	56208965	G	C	0.474308	-0.0659108	0.014761	7.99926e-06	rs7159441	8267	GCST90200081	1-oleoyl-2-docosahexaenoyl-GPC (18:1/22:6) levels	1.34212	0.00240654	19.938
16	121835	T	C	0.296784	-0.0799431	0.0164786	1.22632e-06	rs78018924	8267	GCST90200081	1-oleoyl-2-docosahexaenoyl-GPC (18:1/22:6) levels	1.49828	0.00283951	23.5354
16	19567933	C	G	0.0079278	-0.404076	0.0831323	1.1701e-06	rs118123834	8267	GCST90200081	1-oleoyl-2-docosahexaenoyl-GPC (18:1/22:6) levels	7.55864	0.00285039	23.6258
17	17574533	T	C	0.526591	-0.0926168	0.0146081	2.29594e-10	rs11871667	8267	GCST90200081	1-oleoyl-2-docosahexaenoyl-GPC (18:1/22:6) levels	1.32821	0.00483996	40.1969
19	19635342	T	G	0.0785347	-0.165954	0.0276051	1.8357e-09	rs2304128	8267	GCST90200081	1-oleoyl-2-docosahexaenoyl-GPC (18:1/22:6) levels	2.50994	0.00435371	36.1407
19	44908684	C	T	0.137879	0.108697	0.0211457	2.7416e-07	rs429358	8267	GCST90200081	1-oleoyl-2-docosahexaenoyl-GPC (18:1/22:6) levels	1.92263	0.00318685	26.4235
1	87467146	T	C	0.0253312	-0.233969	0.0491039	1.89071e-06	rs17457343	8205	GCST90200082	1-oleoyl-2-linoleoyl-GPE (18:1/18:2) levels	4.4479	0.00276002	22.7031
1	161486977	T	C	0.00507894	0.485583	0.108918	8.26386e-06	rs141089920	8205	GCST90200082	1-oleoyl-2-linoleoyl-GPE (18:1/18:2) levels	9.86595	0.00241715	19.8759
1	230296331	T	C	0.196376	-0.090984	0.0195072	3.09923e-06	rs55716461	8205	GCST90200082	1-oleoyl-2-linoleoyl-GPE (18:1/18:2) levels	1.76699	0.00264495	21.7541
2	4814361	A	G	0.182014	-0.0905816	0.0200905	6.52323e-06	rs77391663	8205	GCST90200082	1-oleoyl-2-linoleoyl-GPE (18:1/18:2) levels	1.81983	0.00247201	20.3282
2	29792205	A	C	0.0326114	0.195862	0.0435343	6.8264e-06	rs6749880	8205	GCST90200082	1-oleoyl-2-linoleoyl-GPE (18:1/18:2) levels	3.9434	0.00246147	20.2412
2	50416281	G	A	0.139427	-0.10044	0.02236	7.05773e-06	rs1915170	8205	GCST90200082	1-oleoyl-2-linoleoyl-GPE (18:1/18:2) levels	2.0254	0.00245375	20.1776
2	201974592	C	T	0.568222	0.0716721	0.0157913	5.66014e-06	rs10180195	8205	GCST90200082	1-oleoyl-2-linoleoyl-GPE (18:1/18:2) levels	1.4304	0.00250497	20.5999
3	72600312	T	C	0.273131	-0.0786822	0.0176189	7.97804e-06	rs983106	8205	GCST90200082	1-oleoyl-2-linoleoyl-GPE (18:1/18:2) levels	1.59595	0.00242531	19.9432
4	68650200	T	G	0.0272122	-0.222287	0.0478588	3.40644e-06	rs139943078	8205	GCST90200082	1-oleoyl-2-linoleoyl-GPE (18:1/18:2) levels	4.33512	0.00262296	21.5727
5	20392600	C	T	0.0117076	-0.325121	0.0724652	7.23762e-06	rs114638467	8205	GCST90200082	1-oleoyl-2-linoleoyl-GPE (18:1/18:2) levels	6.564	0.0024479	20.1294
5	179679646	T	C	0.0383817	-0.182375	0.0402113	5.74861e-06	rs11745394	8205	GCST90200082	1-oleoyl-2-linoleoyl-GPE (18:1/18:2) levels	3.6424	0.00250135	20.57
6	13345906	T	C	0.0476452	-0.163323	0.0360818	5.99769e-06	rs77510307	8205	GCST90200082	1-oleoyl-2-linoleoyl-GPE (18:1/18:2) levels	3.26834	0.00249151	20.4889
6	52635991	C	T	0.799264	-0.0899706	0.0194774	3.85156e-06	rs4236106	8205	GCST90200082	1-oleoyl-2-linoleoyl-GPE (18:1/18:2) levels	1.76429	0.00259441	21.3373
7	18883952	G	A	0.380402	-0.0758862	0.0164806	4.13327e-06	rs7782319	8205	GCST90200082	1-oleoyl-2-linoleoyl-GPE (18:1/18:2) levels	1.49284	0.00257802	21.2021
7	29792341	C	G	0.616535	0.0719658	0.0159518	6.43846e-06	rs7805845	8205	GCST90200082	1-oleoyl-2-linoleoyl-GPE (18:1/18:2) levels	1.44494	0.00247505	20.3532
7	38855142	A	G	0.0472446	0.165093	0.0367175	6.91408e-06	rs74968089	8205	GCST90200082	1-oleoyl-2-linoleoyl-GPE (18:1/18:2) levels	3.32592	0.0024585	20.2167
9	24229979	C	T	0.635947	-0.0742857	0.0161948	4.49649e-06	rs829705	8205	GCST90200082	1-oleoyl-2-linoleoyl-GPE (18:1/18:2) levels	1.46695	0.00255843	21.0407
10	119488714	C	T	0.0560736	0.153805	0.0335941	4.68732e-06	rs111827738	8205	GCST90200082	1-oleoyl-2-linoleoyl-GPE (18:1/18:2) levels	3.043	0.00254879	20.9611
11	61802358	T	C	0.340693	0.396042	0.0157284	6.62709e-140	rs174546	8205	GCST90200082	1-oleoyl-2-linoleoyl-GPE (18:1/18:2) levels	1.4247	0.0717475	634.035
11	80576692	C	G	0.172808	-0.095949	0.0208767	4.30694e-06	rs72941170	8205	GCST90200082	1-oleoyl-2-linoleoyl-GPE (18:1/18:2) levels	1.89104	0.00256843	21.1231
11	116778201	C	G	0.869039	-0.120893	0.0228739	1.2559e-07	rs964184	8205	GCST90200082	1-oleoyl-2-linoleoyl-GPE (18:1/18:2) levels	2.07195	0.00339369	27.9333
11	122751418	A	G	0.0115882	0.32172	0.072079	8.06574e-06	rs73018280	8205	GCST90200082	1-oleoyl-2-linoleoyl-GPE (18:1/18:2) levels	6.52902	0.00242277	19.9223
12	132576118	C	T	0.00828119	-0.389329	0.0856765	5.51513e-06	rs77660324	8205	GCST90200082	1-oleoyl-2-linoleoyl-GPE (18:1/18:2) levels	7.7607	0.00251099	20.6495
13	56609230	A	C	0.0625459	-0.142199	0.03163	6.93382e-06	rs61949546	8205	GCST90200082	1-oleoyl-2-linoleoyl-GPE (18:1/18:2) levels	2.86509	0.00245784	20.2113
14	64851155	G	T	0.980476	0.282596	0.0553841	3.35228e-07	rs230722	8205	GCST90200082	1-oleoyl-2-linoleoyl-GPE (18:1/18:2) levels	5.01677	0.00316383	26.0353
14	93771153	T	C	0.953031	-0.177725	0.0365423	1.15308e-06	rs2180795	8205	GCST90200082	1-oleoyl-2-linoleoyl-GPE (18:1/18:2) levels	3.31005	0.00287529	23.654
15	58284964	A	G	0.209229	-0.120489	0.019091	2.76713e-10	rs10162642	8205	GCST90200082	1-oleoyl-2-linoleoyl-GPE (18:1/18:2) levels	1.72929	0.00483238	39.8325
15	58386521	C	T	0.655421	-0.245651	0.0164633	2.40013e-50	rs261290	8205	GCST90200082	1-oleoyl-2-linoleoyl-GPE (18:1/18:2) levels	1.49127	0.0264241	222.64
15	58445462	A	C	0.854224	-0.240721	0.0220433	9.21059e-28	rs488490	8205	GCST90200082	1-oleoyl-2-linoleoyl-GPE (18:1/18:2) levels	1.99671	0.0143296	119.254
16	15056648	A	C	0.290402	-0.0900581	0.0169557	1.08804e-07	rs12928099	8205	GCST90200082	1-oleoyl-2-linoleoyl-GPE (18:1/18:2) levels	1.53587	0.00342729	28.2107
17	14947416	G	A	0.0361152	-0.185268	0.0418223	9.42803e-06	rs117112830	8205	GCST90200082	1-oleoyl-2-linoleoyl-GPE (18:1/18:2) levels	3.78832	0.00238657	19.6239
19	23053170	G	A	0.0219593	0.238782	0.0526036	5.64493e-06	rs77073981	8205	GCST90200082	1-oleoyl-2-linoleoyl-GPE (18:1/18:2) levels	4.76491	0.00250559	20.605
19	44912921	T	G	0.223707	0.102702	0.0184727	2.70339e-08	rs483082	8205	GCST90200082	1-oleoyl-2-linoleoyl-GPE (18:1/18:2) levels	1.67328	0.00375397	30.9099
1	119665492	A	C	0.1682	-0.0934525	0.0208347	7.27695e-06	rs9659196	8120	GCST90200084	Oleoylcholine levels	1.87744	0.0024722	20.119
1	177105662	T	C	0.0547554	0.158583	0.0339588	3.01404e-06	rs74814187	8120	GCST90200084	Oleoylcholine levels	3.06006	0.00267913	21.8076
2	211709893	C	A	0.133259	-0.10103	0.0228626	9.91651e-06	rs6747405	8120	GCST90200084	Oleoylcholine levels	2.06017	0.0023997	19.5276
3	113600228	C	T	0.0127853	0.304727	0.0688532	9.6107e-06	rs113706697	8120	GCST90200084	Oleoylcholine levels	6.20443	0.00240701	19.5873
6	41568508	G	A	0.0497456	-0.16585	0.0369078	7.00156e-06	rs114299311	8120	GCST90200084	Oleoylcholine levels	3.3258	0.00248123	20.1927
8	19697887	T	C	0.584587	-0.0719397	0.0159084	6.12197e-06	rs1492636	8120	GCST90200084	Oleoylcholine levels	1.43352	0.00251271	20.4496
8	57529930	G	A	0.0555418	-0.153467	0.0335068	4.64555e-06	rs76646064	8120	GCST90200084	Oleoylcholine levels	3.01933	0.00257747	20.978
9	81569783	A	G	0.0501859	-0.15966	0.0351282	5.4918e-06	rs72745600	8120	GCST90200084	Oleoylcholine levels	3.16544	0.00253821	20.6576
9	82957249	A	G	0.00826039	-0.380758	0.0856133	8.69079e-06	rs80072072	8120	GCST90200084	Oleoylcholine levels	7.7147	0.00243058	19.7795
9	113940486	G	T	0.236476	0.094951	0.0183807	2.39425e-07	rs34075683	8120	GCST90200084	Oleoylcholine levels	1.6563	0.00327643	26.6855
10	28999366	T	C	0.0637692	0.142718	0.0313833	5.42696e-06	rs2016129	8120	GCST90200084	Oleoylcholine levels	2.82798	0.00254101	20.6805
11	122733590	G	A	0.0206658	0.261528	0.0540747	1.32199e-06	rs141767821	8120	GCST90200084	Oleoylcholine levels	4.87273	0.00287309	23.391
12	27560832	C	T	0.0135287	-0.296414	0.0666989	8.82762e-06	rs112526079	8120	GCST90200084	Oleoylcholine levels	6.01031	0.00242692	19.7497
14	68172250	A	T	0.965941	0.202688	0.0428403	2.23155e-06	rs1555942	8120	GCST90200084	Oleoylcholine levels	3.86038	0.00274983	22.3847
15	59840593	C	A	0.959474	0.207885	0.0409971	3.96318e-07	rs1437468	8120	GCST90200084	Oleoylcholine levels	3.69429	0.00315731	25.7122
16	21199718	T	C	0.0156579	-0.310804	0.0620054	5.37186e-07	rs16971219	8120	GCST90200084	Oleoylcholine levels	5.58737	0.00308548	25.1255
17	1658986	A	G	0.0135589	0.300364	0.0671698	7.75975e-06	rs116934369	8120	GCST90200084	Oleoylcholine levels	6.05274	0.00245714	19.9962
17	74729725	A	C	0.803982	0.0887826	0.0199634	8.69729e-06	rs11658622	8120	GCST90200084	Oleoylcholine levels	1.79892	0.00243042	19.7782
20	35115804	T	C	0.162968	-0.0950594	0.0207727	4.73579e-06	rs3746429	8120	GCST90200084	Oleoylcholine levels	1.87185	0.00257298	20.9413
1	3544235	A	C	0.0323431	-0.216722	0.0458178	2.24435e-06	rs115013656	7229	GCST90200111	N-stearoyl-sphingadienine (d18:2/18:0) levels	3.89559	0.00308629	22.3737
1	90180403	C	G	0.0513665	0.166	0.0362377	4.63073e-06	rs72718346	7229	GCST90200111	N-stearoyl-sphingadienine (d18:2/18:0) levels	3.08106	0.00289519	20.9843
1	101278266	C	G	0.00444939	-0.541581	0.121221	7.9063e-06	rs180676178	7229	GCST90200111	N-stearoyl-sphingadienine (d18:2/18:0) levels	10.3066	0.00275433	19.9605
1	209585387	A	G	0.0108003	-0.348072	0.0781468	8.42529e-06	rs926385	7229	GCST90200111	N-stearoyl-sphingadienine (d18:2/18:0) levels	6.64432	0.00273758	19.8388
1	216410856	C	A	0.00991266	-0.364735	0.0793084	4.24644e-06	rs74141591	7229	GCST90200111	N-stearoyl-sphingadienine (d18:2/18:0) levels	6.74308	0.00291803	21.1503
2	131367556	G	A	0.00146669	-0.982397	0.210962	3.21245e-06	rs75107428	7229	GCST90200111	N-stearoyl-sphingadienine (d18:2/18:0) levels	17.9367	0.00299162	21.6853
5	143009249	A	G	0.0149057	0.304445	0.0668432	5.24794e-06	rs13186673	7229	GCST90200111	N-stearoyl-sphingadienine (d18:2/18:0) levels	5.68324	0.0028622	20.7445
6	43780613	A	G	0.0447783	-0.18555	0.0399984	3.50218e-06	rs3025015	7229	GCST90200111	N-stearoyl-sphingadienine (d18:2/18:0) levels	3.40081	0.00296884	21.5197
10	2920816	T	C	0.089323	-0.126238	0.0281354	7.22979e-06	rs75698091	7229	GCST90200111	N-stearoyl-sphingadienine (d18:2/18:0) levels	2.39217	0.00277784	20.1314
10	44347532	T	C	0.10683	-0.130694	0.0259588	4.78682e-07	rs11599730	7229	GCST90200111	N-stearoyl-sphingadienine (d18:2/18:0) levels	2.20711	0.00349513	25.3479
10	56578664	G	T	0.292802	0.0843372	0.0175171	1.47515e-06	rs10825823	7229	GCST90200111	N-stearoyl-sphingadienine (d18:2/18:0) levels	1.48937	0.00319717	23.18
10	63156304	T	G	0.81934	-0.0982277	0.0209699	2.81014e-06	rs7897470	7229	GCST90200111	N-stearoyl-sphingadienine (d18:2/18:0) levels	1.78293	0.00302692	21.942
10	107730745	T	C	0.011979	0.327113	0.0721871	5.85768e-06	rs117914965	7229	GCST90200111	N-stearoyl-sphingadienine (d18:2/18:0) levels	6.1376	0.00283326	20.5341
11	61889638	T	C	0.691671	0.083583	0.0174033	1.56543e-06	rs174460	7229	GCST90200111	N-stearoyl-sphingadienine (d18:2/18:0) levels	1.47969	0.00318149	23.066
11	100745986	G	A	0.00610264	0.462672	0.103551	7.89262e-06	rs141239430	7229	GCST90200111	N-stearoyl-sphingadienine (d18:2/18:0) levels	8.80427	0.00275475	19.9636
12	121000508	T	C	0.35122	-0.0820788	0.0169428	1.26958e-06	rs1169306	7229	GCST90200111	N-stearoyl-sphingadienine (d18:2/18:0) levels	1.44054	0.00323687	23.4688
14	97504055	C	G	0.111304	0.120986	0.0254751	2.04255e-06	rs72698138	7229	GCST90200111	N-stearoyl-sphingadienine (d18:2/18:0) levels	2.16598	0.00311119	22.5548
15	66833798	A	G	0.0148626	-0.296225	0.066671	8.86795e-06	rs62007580	7229	GCST90200111	N-stearoyl-sphingadienine (d18:2/18:0) levels	5.6686	0.00272412	19.741
18	4760812	T	A	0.0324993	0.203107	0.0456761	8.72019e-06	rs60392625	7229	GCST90200111	N-stearoyl-sphingadienine (d18:2/18:0) levels	3.88354	0.00272852	19.773
18	57658313	A	G	0.140368	-0.108114	0.0231779	3.09346e-06	rs56950313	7229	GCST90200111	N-stearoyl-sphingadienine (d18:2/18:0) levels	1.97067	0.0030016	21.7578
19	8224635	A	C	0.812968	0.156554	0.0204916	2.17436e-14	rs1466448	7229	GCST90200111	N-stearoyl-sphingadienine (d18:2/18:0) levels	1.74227	0.00801171	58.3682
19	44892362	G	A	0.142551	0.103619	0.0228825	5.94583e-06	rs2075650	7229	GCST90200111	N-stearoyl-sphingadienine (d18:2/18:0) levels	1.94555	0.00282933	20.5056
1	215934786	C	T	0.00529801	0.639257	0.143382	8.25671e-06	rs111033394	4533	GCST90200120	Sphingadienine levels	9.65356	0.00436784	19.8775
2	11073517	G	A	0.452294	-0.0990888	0.0212064	2.97435e-06	rs896759	4533	GCST90200120	Sphingadienine levels	1.42778	0.0047955	21.8331
2	60975699	C	T	0.0145953	-0.386986	0.0859519	6.72044e-06	rs149679349	4533	GCST90200120	Sphingadienine levels	5.78693	0.00445397	20.2712
2	238657668	T	C	0.159553	0.128238	0.0282115	5.47798e-06	rs907109	4533	GCST90200120	Sphingadienine levels	1.89941	0.00453953	20.6624
3	9030444	G	A	0.257222	-0.105373	0.0236605	8.44704e-06	rs595213	4533	GCST90200120	Sphingadienine levels	1.593	0.00435833	19.834
3	56815721	C	T	0.621346	0.13605	0.0213815	1.97875e-10	rs1354034	4533	GCST90200120	Sphingadienine levels	1.43956	0.00885652	40.4875
3	192786100	A	G	0.028281	-0.285901	0.0622959	4.44501e-06	rs56872540	4533	GCST90200120	Sphingadienine levels	4.19423	0.00462705	21.0626
5	142208155	T	C	0.0624722	-0.196304	0.0432538	5.66785e-06	rs249644	4533	GCST90200120	Sphingadienine levels	2.91217	0.00452528	20.5973
6	90096756	G	T	0.261687	-0.12057	0.0251222	1.59193e-06	rs6454801	4533	GCST90200120	Sphingadienine levels	1.69142	0.00505786	23.0337
7	76911161	G	C	0.0240151	-0.313195	0.0680825	4.22035e-06	rs201112480	4533	GCST90200120	Sphingadienine levels	4.58383	0.0046488	21.1621
8	23224751	G	C	0.0106218	-0.494012	0.100823	9.59346e-07	rs34601117	4533	GCST90200120	Sphingadienine levels	6.78817	0.00527068	24.008
8	106342771	A	T	0.554667	-0.0983854	0.0208712	2.4297e-06	rs28509369	4533	GCST90200120	Sphingadienine levels	1.40521	0.00488031	22.2211
10	62217881	T	A	0.393605	0.0982546	0.0218956	7.20896e-06	rs1432413	4533	GCST90200120	Sphingadienine levels	1.47418	0.00442458	20.1369
10	123454284	C	A	0.586995	-0.0975444	0.0209977	3.39298e-06	rs845086	4533	GCST90200120	Sphingadienine levels	1.41372	0.00474028	21.5805
11	247998	T	C	0.121792	0.157345	0.0336289	2.88476e-06	rs55713821	4533	GCST90200120	Sphingadienine levels	2.26415	0.00480832	21.8918
15	92905834	A	G	0.368315	-0.107651	0.0224035	1.54676e-06	rs11074118	4533	GCST90200120	Sphingadienine levels	1.50837	0.00506994	23.089
16	8835987	A	G	0.23499	-0.117137	0.0251273	3.13509e-06	rs4485369	4533	GCST90200120	Sphingadienine levels	1.69176	0.00477336	21.7318
17	76355436	C	T	0.0753819	-0.176567	0.0388632	5.53819e-06	rs77856647	4533	GCST90200120	Sphingadienine levels	2.61656	0.00453496	20.6415
18	2403125	G	A	0.0441626	0.240249	0.0526014	4.93948e-06	rs72865921	4533	GCST90200120	Sphingadienine levels	3.54152	0.00458289	20.8607
19	13858654	C	G	0.0309908	-0.269668	0.0607772	9.12266e-06	rs7257005	4533	GCST90200120	Sphingadienine levels	4.09198	0.00432614	19.6869
21	39011716	T	C	0.0974586	-0.156605	0.0352883	9.08542e-06	rs35823145	4533	GCST90200120	Sphingadienine levels	2.37588	0.00432785	19.6947
1	46927092	C	T	0.792497	0.130435	0.0185658	2.13198e-12	rs11585983	8217	GCST90200159	Dodecenedioate (C12:1-DC) levels	1.68295	0.00597244	49.3584
1	241948609	A	G	0.127894	-0.106028	0.022734	3.1034e-06	rs28460841	8217	GCST90200159	Dodecenedioate (C12:1-DC) levels	2.06078	0.00264079	21.7515
2	1621292	A	G	0.0141233	-0.290154	0.0637186	5.27143e-06	rs113545072	8217	GCST90200159	Dodecenedioate (C12:1-DC) levels	5.77594	0.00251781	20.736
2	207095936	C	T	0.730089	0.0781682	0.0168473	3.48748e-06	rs1263613	8217	GCST90200159	Dodecenedioate (C12:1-DC) levels	1.52717	0.0026137	21.5278
3	15735840	C	T	0.0325621	0.203401	0.0419647	1.25374e-06	rs55958922	8217	GCST90200159	Dodecenedioate (C12:1-DC) levels	3.804	0.00285161	23.493
4	7683776	C	A	0.0113902	0.330598	0.0698449	2.20881e-06	rs113665619	8217	GCST90200159	Dodecenedioate (C12:1-DC) levels	6.33128	0.00271982	22.4043
4	73903012	A	C	0.0105768	0.328203	0.0731443	7.2211e-06	rs138396790	8217	GCST90200159	Dodecenedioate (C12:1-DC) levels	6.63036	0.00244486	20.1337
4	88376289	G	A	0.429321	-0.0737552	0.0153798	1.622e-06	rs4554032	8217	GCST90200159	Dodecenedioate (C12:1-DC) levels	1.39414	0.00279166	22.9977
5	100808145	T	C	0.0755828	0.148079	0.0285315	2.10267e-07	rs17779334	8217	GCST90200159	Dodecenedioate (C12:1-DC) levels	2.58631	0.0032682	26.9363
5	142472493	T	C	0.0452847	0.162431	0.0361576	7.04532e-06	rs11953916	8217	GCST90200159	Dodecenedioate (C12:1-DC) levels	3.2776	0.00245056	20.1808
6	50442969	T	C	0.0998637	-0.117188	0.0248632	2.43697e-06	rs200257	8217	GCST90200159	Dodecenedioate (C12:1-DC) levels	2.25379	0.00269694	22.2153
6	165725498	C	T	0.542312	0.0756598	0.0153457	8.20729e-07	rs9459497	8217	GCST90200159	Dodecenedioate (C12:1-DC) levels	1.39105	0.0029503	24.3084
7	80571027	A	G	0.327713	0.0724597	0.016246	8.18991e-06	rs34736275	8217	GCST90200159	Dodecenedioate (C12:1-DC) levels	1.47266	0.0024157	19.893
7	88876647	C	T	0.0236384	-0.220193	0.0486134	5.9129e-06	rs79775388	8217	GCST90200159	Dodecenedioate (C12:1-DC) levels	4.40669	0.00249117	20.5161
10	120661749	G	A	0.023143	-0.238872	0.0497888	1.60497e-06	rs532187889	8217	GCST90200159	Dodecenedioate (C12:1-DC) levels	4.51324	0.00279412	23.018
11	39974854	C	T	0.0696257	0.141964	0.0289503	9.40488e-07	rs61911181	8217	GCST90200159	Dodecenedioate (C12:1-DC) levels	2.62428	0.00291859	24.0464
14	73566890	G	A	0.422976	-0.191563	0.0152189	2.48383e-36	rs11626972	8217	GCST90200159	Dodecenedioate (C12:1-DC) levels	1.37956	0.0189214	158.437
16	2246876	T	C	0.0112072	0.314501	0.0711862	9.96203e-06	rs141206306	8217	GCST90200159	Dodecenedioate (C12:1-DC) levels	6.45286	0.00237036	19.5188
17	12617363	C	T	0.054858	0.151937	0.0325279	2.99757e-06	rs78755500	8217	GCST90200159	Dodecenedioate (C12:1-DC) levels	2.94858	0.00264884	21.818
17	18940432	A	G	0.0449212	0.166357	0.0362649	4.49075e-06	rs146004765	8217	GCST90200159	Dodecenedioate (C12:1-DC) levels	3.28733	0.002555	21.0431
18	59816187	T	A	0.00762009	0.419694	0.0860299	1.06912e-06	rs117068887	8217	GCST90200159	Dodecenedioate (C12:1-DC) levels	7.79841	0.0028887	23.7994
1	75726823	A	G	0.338987	0.139952	0.0158218	9.111e-19	rs1890452	7980	GCST90200176	Glutamine conjugate of C6H10O2 (1) levels	1.41337	0.00971212	78.2432
2	104853785	A	C	0.0590432	0.14629	0.0323556	6.14601e-06	rs148506022	7980	GCST90200176	Glutamine conjugate of C6H10O2 (1) levels	2.89035	0.00255579	20.4423
2	227123681	A	T	0.707799	0.080703	0.0166427	1.23986e-06	rs10755046	7980	GCST90200176	Glutamine conjugate of C6H10O2 (1) levels	1.48671	0.00293873	23.5143
4	3266983	G	A	0.620015	-0.0693969	0.0156145	8.81493e-06	rs2858088	7980	GCST90200176	Glutamine conjugate of C6H10O2 (1) levels	1.39486	0.00246977	19.7526
5	143992274	T	G	0.014521	0.285212	0.0634729	7.00786e-06	rs148617676	7980	GCST90200176	Glutamine conjugate of C6H10O2 (1) levels	5.67009	0.00252445	20.1911
6	25858476	T	G	0.234003	0.0902636	0.0179608	5.01902e-07	rs1179087	7980	GCST90200176	Glutamine conjugate of C6H10O2 (1) levels	1.60445	0.00315578	25.2565
6	160139792	A	G	0.027405	0.243815	0.0467346	1.8183e-07	rs34130495	7980	GCST90200176	Glutamine conjugate of C6H10O2 (1) levels	4.17484	0.00339994	27.2172
7	20077357	G	A	0.0441996	0.165364	0.0368249	7.1043e-06	rs77188171	7980	GCST90200176	Glutamine conjugate of C6H10O2 (1) levels	3.2896	0.00252121	20.165
9	130531579	T	A	0.0593782	-0.150488	0.0322329	3.03033e-06	rs55674412	7980	GCST90200176	Glutamine conjugate of C6H10O2 (1) levels	2.87939	0.00272475	21.7974
10	14009352	G	A	0.215648	-0.0862525	0.0188176	4.57017e-06	rs7074945	7980	GCST90200176	Glutamine conjugate of C6H10O2 (1) levels	1.68099	0.00262651	21.0095
12	56466793	A	G	0.194175	-0.093342	0.0191529	1.09634e-06	rs2933243	7980	GCST90200176	Glutamine conjugate of C6H10O2 (1) levels	1.71094	0.00296825	23.7512
13	56604922	A	T	0.0490628	0.163607	0.0349204	2.79755e-06	rs76224155	7980	GCST90200176	Glutamine conjugate of C6H10O2 (1) levels	3.11947	0.00274384	21.9505
13	102098739	T	C	0.0550152	-0.156165	0.0335633	3.27367e-06	rs78066978	7980	GCST90200176	Glutamine conjugate of C6H10O2 (1) levels	2.99824	0.00270625	21.649
15	89180768	G	C	0.506034	0.0713784	0.0156567	5.14025e-06	rs4932481	7980	GCST90200176	Glutamine conjugate of C6H10O2 (1) levels	1.39863	0.00259842	20.7842
17	53508673	G	A	0.0504472	-0.15407	0.0345861	8.40173e-06	rs75030426	7980	GCST90200176	Glutamine conjugate of C6H10O2 (1) levels	3.08961	0.00248119	19.8442
18	56749233	A	G	0.567591	0.0712188	0.0156077	5.04169e-06	rs1421269	7980	GCST90200176	Glutamine conjugate of C6H10O2 (1) levels	1.39425	0.00260307	20.8215
20	59225269	C	T	0.106249	-0.110393	0.0245758	7.05709e-06	rs4810162	7980	GCST90200176	Glutamine conjugate of C6H10O2 (1) levels	2.19538	0.00252276	20.1775
2	73655945	A	G	0.224806	0.550866	0.0167852	3.20261e-236	rs13408433	8253	GCST90200183	N-acetyl-2-aminooctanoate levels	1.52487	0.115464	1077.06
2	217078482	T	C	0.212782	0.0820249	0.0183684	7.98664e-06	rs57555583	8253	GCST90200183	N-acetyl-2-aminooctanoate levels	1.6687	0.00241098	19.9411
3	15643959	G	T	0.051569	0.212549	0.0337026	2.85213e-10	rs2470528	8253	GCST90200183	N-acetyl-2-aminooctanoate levels	3.06175	0.00479729	39.7733
3	113157832	G	A	0.014804	0.31988	0.0621446	2.64195e-07	rs76408153	8253	GCST90200183	N-acetyl-2-aminooctanoate levels	5.64559	0.00320087	26.4952
3	152546498	T	C	0.0169234	0.267227	0.0585088	4.94069e-06	rs116927146	8253	GCST90200183	N-acetyl-2-aminooctanoate levels	5.31529	0.00252183	20.8602
4	121372060	C	G	0.020341	-0.238308	0.0531721	7.40069e-06	rs114916669	8253	GCST90200183	N-acetyl-2-aminooctanoate levels	4.83047	0.00242855	20.0867
4	157035741	C	G	0.0912742	-0.119571	0.0260653	4.48911e-06	rs72978427	8253	GCST90200183	N-acetyl-2-aminooctanoate levels	2.36793	0.00254398	21.0439
5	43124827	G	C	0.0672093	0.135537	0.0302055	7.2182e-06	rs11745810	8253	GCST90200183	N-acetyl-2-aminooctanoate levels	2.74405	0.00243433	20.1346
5	173283741	G	A	0.0928755	0.117825	0.0258059	4.97557e-06	rs4505973	8253	GCST90200183	N-acetyl-2-aminooctanoate levels	2.34436	0.0025202	20.8467
6	25829810	A	C	0.128261	0.105499	0.0224802	2.69279e-06	rs3799354	8253	GCST90200183	N-acetyl-2-aminooctanoate levels	2.04224	0.00266215	22.024
6	148308604	C	G	0.232669	0.0830484	0.0180349	4.12712e-06	rs13204709	8253	GCST90200183	N-acetyl-2-aminooctanoate levels	1.6384	0.00256338	21.2048
7	97941373	A	G	0.813347	-0.0914875	0.0201176	5.42492e-06	rs4727383	8253	GCST90200183	N-acetyl-2-aminooctanoate levels	1.8276	0.00250022	20.681
8	1948751	T	C	0.0548544	0.15542	0.0329298	2.36142e-06	rs117433038	8253	GCST90200183	N-acetyl-2-aminooctanoate levels	2.99154	0.00269251	22.2759
8	23831544	A	C	0.0301058	-0.214272	0.0436919	9.38331e-07	rs72609930	8253	GCST90200183	N-acetyl-2-aminooctanoate levels	3.96924	0.00290642	24.0508
8	32874819	G	A	0.0567548	-0.146684	0.0324613	6.2209e-06	rs10100444	8253	GCST90200183	N-acetyl-2-aminooctanoate levels	2.94898	0.00246862	20.419
11	49026646	C	T	0.810587	-0.0867755	0.0190855	5.44982e-06	rs3781713	8253	GCST90200183	N-acetyl-2-aminooctanoate levels	1.73384	0.00249916	20.6722
12	21190899	C	A	0.155557	-0.104682	0.0205643	3.57195e-07	rs73079476	8253	GCST90200183	N-acetyl-2-aminooctanoate levels	1.86818	0.00313075	25.9129
12	80921546	G	A	0.165532	-0.0930885	0.0201636	3.89959e-06	rs4261347	8253	GCST90200183	N-acetyl-2-aminooctanoate levels	1.83178	0.00257649	21.3136
13	100724883	T	A	0.0170794	0.260723	0.0582016	7.47664e-06	rs17579354	8253	GCST90200183	N-acetyl-2-aminooctanoate levels	5.28738	0.0024262	20.0673
14	60146689	A	G	0.159306	0.122847	0.0201898	1.16793e-09	rs380342	8253	GCST90200183	N-acetyl-2-aminooctanoate levels	1.83416	0.00446698	37.0224
14	65906970	G	A	0.0993562	-0.116024	0.0247772	2.83144e-06	rs11623044	8253	GCST90200183	N-acetyl-2-aminooctanoate levels	2.25091	0.00265053	21.9276
15	76151897	A	G	0.121757	-0.117346	0.0227774	2.57894e-07	rs67241126	8253	GCST90200183	N-acetyl-2-aminooctanoate levels	2.06924	0.00320647	26.5417
15	97841673	C	T	0.244865	-0.0824132	0.0184352	7.80613e-06	rs1388264	8253	GCST90200183	N-acetyl-2-aminooctanoate levels	1.67476	0.00241624	19.9847
16	5090538	T	C	0.0131933	0.29808	0.0659298	6.15002e-06	rs138595696	8253	GCST90200183	N-acetyl-2-aminooctanoate levels	5.98946	0.00247127	20.441
16	75114533	A	G	0.0105398	-0.416904	0.073333	1.3075e-08	rs144025042	8253	GCST90200183	N-acetyl-2-aminooctanoate levels	6.66201	0.00390183	32.3201
18	21310308	C	T	0.0112449	-0.317328	0.0706503	7.07116e-06	rs144856635	8253	GCST90200183	N-acetyl-2-aminooctanoate levels	6.4183	0.00243906	20.1738
19	653468	C	T	0.288417	0.0820142	0.0167293	9.46549e-07	rs34538684	8253	GCST90200183	N-acetyl-2-aminooctanoate levels	1.51979	0.00290438	24.0338
21	20444067	T	C	0.0503045	-0.155431	0.033986	4.79903e-06	rs58604542	8253	GCST90200183	N-acetyl-2-aminooctanoate levels	3.08749	0.00252854	20.9158
1	191091981	T	C	0.0160876	0.2825	0.0611991	3.91059e-06	rs113293470	8219	GCST90200192	N,N-dimethylalanine levels	5.54823	0.00258648	21.3082
2	20195079	T	C	0.558864	0.0730007	0.0156057	2.89917e-06	rs12615923	8219	GCST90200192	N,N-dimethylalanine levels	1.41479	0.00265595	21.882
2	235402400	A	G	0.00922645	0.399651	0.0808919	7.78989e-07	rs114084050	8219	GCST90200192	N,N-dimethylalanine levels	7.33355	0.00296176	24.4091
3	45772602	A	G	0.0991962	0.221212	0.025695	7.35966e-18	rs17279437	8219	GCST90200192	N,N-dimethylalanine levels	2.32948	0.00893937	74.1174
3	54895098	T	C	0.0341326	0.193222	0.0423644	5.09202e-06	rs113169096	8219	GCST90200192	N,N-dimethylalanine levels	3.8407	0.00252522	20.8023
3	152811263	T	C	0.0146789	-0.289213	0.0644228	7.14599e-06	rs147986546	8219	GCST90200192	N,N-dimethylalanine levels	5.84049	0.00244669	20.1538
4	131034377	G	A	0.0100183	-0.354849	0.0782229	5.72255e-06	rs147429976	8219	GCST90200192	N,N-dimethylalanine levels	7.09159	0.00249816	20.5788
5	110236705	G	C	0.0136953	0.29536	0.0662807	8.34273e-06	rs377230658	8219	GCST90200192	N,N-dimethylalanine levels	6.00892	0.00241084	19.8577
5	151460503	T	G	0.341091	0.116618	0.0164717	1.44287e-12	rs36039116	8219	GCST90200192	N,N-dimethylalanine levels	1.4933	0.00606317	50.125
6	28191962	A	G	0.0119338	-0.316175	0.0709585	8.359e-06	rs9468306	8219	GCST90200192	N,N-dimethylalanine levels	6.43301	0.00241038	19.8539
6	104931120	C	T	0.0337037	0.230841	0.0431027	8.52699e-08	rs116980605	8219	GCST90200192	N,N-dimethylalanine levels	3.90763	0.00347849	28.6825
6	158887247	T	C	0.0471802	-0.166891	0.0368157	5.8113e-06	rs9457500	8219	GCST90200192	N,N-dimethylalanine levels	3.33766	0.0024946	20.5494
6	170039903	C	T	0.253755	0.0894197	0.0179809	6.59118e-07	rs66915391	8219	GCST90200192	N,N-dimethylalanine levels	1.63013	0.00300072	24.7311
8	6268916	T	C	0.06276	-0.150772	0.0319488	2.36791e-06	rs112176615	8219	GCST90200192	N,N-dimethylalanine levels	2.89644	0.00270298	22.2706
9	86889057	T	C	0.035258	0.221483	0.042208	1.54243e-07	rs144931742	8219	GCST90200192	N,N-dimethylalanine levels	3.82652	0.00333984	27.5354
10	59653595	G	A	0.165834	-0.14051	0.0210071	2.25178e-11	rs12356193	8219	GCST90200192	N,N-dimethylalanine levels	1.90448	0.00541515	44.7386
10	88675831	A	T	0.019186	0.31165	0.0565641	3.59473e-08	rs860081	8219	GCST90200192	N,N-dimethylalanine levels	5.12803	0.00368076	30.3566
10	127005713	T	C	0.0715529	0.153618	0.0305031	4.7496e-07	rs11017446	8219	GCST90200192	N,N-dimethylalanine levels	2.76537	0.00307712	25.3627
11	111607996	T	A	0.372411	-0.0762677	0.0163319	3.01416e-06	rs12362685	8219	GCST90200192	N,N-dimethylalanine levels	1.48063	0.00264694	21.8076
12	52790775	T	C	0.239974	-0.0838673	0.0187408	7.63659e-06	rs11834139	8219	GCST90200192	N,N-dimethylalanine levels	1.69902	0.0024313	20.0267
15	83480260	C	T	0.00573101	0.543265	0.102827	1.2688e-07	rs183471677	8219	GCST90200192	N,N-dimethylalanine levels	9.32216	0.0033855	27.9132
16	82491866	T	C	0.129855	0.106093	0.0231462	4.57095e-06	rs9926627	8219	GCST90200192	N,N-dimethylalanine levels	2.0984	0.0025503	21.0094
17	5960119	A	T	0.00426257	0.558067	0.119024	2.74941e-06	rs75715508	8219	GCST90200192	N,N-dimethylalanine levels	10.7906	0.00266827	21.9838
17	39274266	C	T	0.738465	-0.0998628	0.0176105	1.42274e-08	rs644173	8219	GCST90200192	N,N-dimethylalanine levels	1.59655	0.00389811	32.1562
19	30859088	T	C	0.0904439	-0.122061	0.0271144	6.74129e-06	rs76831364	8219	GCST90200192	N,N-dimethylalanine levels	2.45816	0.0024602	20.2653
19	44734131	C	T	0.00854075	-0.39102	0.084531	3.73223e-06	rs148094087	8219	GCST90200192	N,N-dimethylalanine levels	7.66347	0.00259731	21.3976
20	4674813	T	C	0.108128	0.11666	0.0251176	3.40786e-06	rs62201809	8219	GCST90200192	N,N-dimethylalanine levels	2.27713	0.0026184	21.5719
1	34843708	T	C	0.0748552	0.129279	0.0286678	6.49618e-06	rs11263841	8133	GCST90200200	N-lactoyl valine levels	2.58535	0.00249482	20.3361
1	56838346	A	G	0.220027	-0.08321	0.0181429	4.5101e-06	rs911246	8133	GCST90200200	N-lactoyl valine levels	1.63618	0.00258031	21.0348
2	145383679	G	A	0.208928	-0.0885567	0.0186055	1.93868e-06	rs7561642	8133	GCST90200200	N-lactoyl valine levels	1.6779	0.00277848	22.6548
4	187919897	T	C	0.041164	-0.184953	0.0380168	1.14435e-06	rs180767284	8133	GCST90200200	N-lactoyl valine levels	3.42847	0.00290245	23.6685
5	3538648	C	G	0.574076	0.0942607	0.0152387	6.186e-10	rs9313052	8133	GCST90200200	N-lactoyl valine levels	1.37427	0.00468363	38.2618
5	101962973	T	C	0.0503992	-0.150227	0.0338579	9.12321e-06	rs13169821	8133	GCST90200200	N-lactoyl valine levels	3.05341	0.00241536	19.6868
5	119875784	A	G	0.290752	0.0753677	0.0165154	5.03116e-06	rs72792461	8133	GCST90200200	N-lactoyl valine levels	1.48941	0.00255469	20.8254
6	71707840	A	G	0.213999	0.0857723	0.0185842	3.92466e-06	rs1003260	8133	GCST90200200	N-lactoyl valine levels	1.67598	0.00261292	21.3013
9	124210185	G	C	0.164881	-0.0932032	0.0202149	4.01493e-06	rs72759271	8133	GCST90200200	N-lactoyl valine levels	1.82304	0.0026076	21.2578
11	68444472	G	A	0.190908	-0.0907977	0.0192269	2.33048e-06	rs57577949	8133	GCST90200200	N-lactoyl valine levels	1.73394	0.00273525	22.3014
11	102331439	C	G	0.0595001	0.146954	0.0318298	3.89543e-06	rs17769668	8133	GCST90200200	N-lactoyl valine levels	2.87051	0.00261465	21.3155
14	33557956	G	A	0.0317067	-0.19914	0.043097	3.82383e-06	rs146085779	8133	GCST90200200	N-lactoyl valine levels	3.88662	0.00261903	21.3512
15	52403871	C	T	0.110312	0.114974	0.0244394	2.5454e-06	rs2693467	8133	GCST90200200	N-lactoyl valine levels	2.20402	0.00271452	22.1319
16	6884601	T	C	0.982546	-0.261549	0.0579066	6.28006e-06	rs4786944	8133	GCST90200200	N-lactoyl valine levels	5.2222	0.00250275	20.4009
16	58171206	T	C	0.0340027	-0.185468	0.0413331	7.21773e-06	rs75509729	8133	GCST90200200	N-lactoyl valine levels	3.72755	0.00247015	20.1346
19	33508591	T	C	0.0955892	0.118171	0.0257542	4.46625e-06	rs11669387	8133	GCST90200200	N-lactoyl valine levels	2.32259	0.00258261	21.0536
21	19409976	T	G	0.695078	-0.074693	0.01627	4.41474e-06	rs6517867	8133	GCST90200200	N-lactoyl valine levels	1.46728	0.00258533	21.0758
22	24647031	G	A	0.00179522	-0.859166	0.177726	1.33676e-06	rs201397312	8133	GCST90200200	N-lactoyl valine levels	16.0279	0.00286591	23.3697
1	97318627	C	T	0.011761	-0.327511	0.0725735	6.39717e-06	rs189669637	7891	GCST90200231	Lithocholate sulfate (1) levels	6.4468	0.00257486	20.3655
1	220888757	C	T	0.0250318	-0.221873	0.0499062	8.75618e-06	rs145760339	7891	GCST90200231	Lithocholate sulfate (1) levels	4.43323	0.00249914	19.7651
2	50908336	T	C	0.319769	0.0774179	0.0167127	3.61663e-06	rs10490168	7891	GCST90200231	Lithocholate sulfate (1) levels	1.48461	0.00271261	21.458
3	161916453	G	C	0.0598925	-0.154701	0.0329125	2.59686e-06	rs62278676	7891	GCST90200231	Lithocholate sulfate (1) levels	2.92366	0.00279272	22.0935
4	109976159	T	C	0.0862267	0.139496	0.0279125	5.80414e-07	rs11568993	7891	GCST90200231	Lithocholate sulfate (1) levels	2.4795	0.00315596	24.9762
4	159857461	G	A	0.145548	0.106881	0.0230516	3.54181e-06	rs13117121	7891	GCST90200231	Lithocholate sulfate (1) levels	2.0477	0.00271766	21.498
6	67781475	C	T	0.243705	-0.0874685	0.018271	1.69058e-06	rs4530839	7891	GCST90200231	Lithocholate sulfate (1) levels	1.62304	0.00289666	22.9181
6	113290863	C	T	0.359435	0.0725859	0.016201	7.4525e-06	rs2348060	7891	GCST90200231	Lithocholate sulfate (1) levels	1.43916	0.00253802	20.0734
9	91179983	C	A	0.766937	-0.085515	0.0186019	4.28362e-06	rs1705268	7891	GCST90200231	Lithocholate sulfate (1) levels	1.65243	0.00267169	21.1334
9	109593113	T	G	0.513407	0.0734745	0.0160062	4.42454e-06	rs10125565	7891	GCST90200231	Lithocholate sulfate (1) levels	1.42185	0.00266389	21.0716
10	6156417	T	A	0.0753978	0.144942	0.029814	1.16476e-06	rs113391104	7891	GCST90200231	Lithocholate sulfate (1) levels	2.64842	0.00298694	23.6346
10	54881197	T	C	0.00834927	-0.398925	0.0857485	3.28295e-06	rs148390366	7891	GCST90200231	Lithocholate sulfate (1) levels	7.61715	0.00273601	21.6436
10	99849162	A	G	0.057868	-0.167393	0.0335443	6.03093e-07	rs113513789	7891	GCST90200231	Lithocholate sulfate (1) levels	2.97978	0.00314664	24.9022
12	21190295	G	C	0.248883	0.122852	0.0180079	8.97304e-12	rs2417966	7891	GCST90200231	Lithocholate sulfate (1) levels	1.59967	0.00586492	46.5413
12	21197755	G	T	0.238262	-0.190211	0.0179776	3.67171e-26	rs11045856	7891	GCST90200231	Lithocholate sulfate (1) levels	1.59697	0.0139916	111.946
13	35253023	A	G	0.0226437	-0.251932	0.0523552	1.49444e-06	rs73169705	7891	GCST90200231	Lithocholate sulfate (1) levels	4.65078	0.00292652	23.1551
14	49241948	T	C	0.0506329	0.182396	0.0352449	2.27779e-07	rs117473478	7891	GCST90200231	Lithocholate sulfate (1) levels	3.13085	0.00338333	26.7817
17	50044512	G	A	0.0628412	-0.145781	0.0325937	7.72504e-06	rs79244624	7891	GCST90200231	Lithocholate sulfate (1) levels	2.89534	0.00252937	20.0048
17	66072134	C	A	0.0289426	-0.242385	0.0466354	2.02059e-07	rs75563915	7891	GCST90200231	Lithocholate sulfate (1) levels	4.14268	0.00341251	27.0135
18	4228261	T	A	0.0550446	0.159898	0.0349595	4.78931e-06	rs62086494	7891	GCST90200231	Lithocholate sulfate (1) levels	3.1055	0.00264474	20.9197
19	47881378	A	G	0.835107	0.227308	0.0210856	4.26735e-27	rs10425975	7891	GCST90200231	Lithocholate sulfate (1) levels	1.87306	0.0145173	116.214
20	17443418	G	A	0.00961538	-0.383545	0.0805845	1.94033e-06	rs149078234	7891	GCST90200231	Lithocholate sulfate (1) levels	7.15843	0.00286327	22.6532
21	22309388	G	T	0.742532	0.0823882	0.0178473	3.90692e-06	rs1892853	7891	GCST90200231	Lithocholate sulfate (1) levels	1.5854	0.00269396	21.3101
1	26425638	G	A	0.260741	0.0846309	0.0160197	1.2714e-07	rs35015532	8228	GCST90200238	Pregnenetriol disulfate levels	1.45312	0.00338134	27.9093
1	154443372	G	C	0.0189361	-0.236796	0.0519415	5.14239e-06	rs186110340	8228	GCST90200238	Pregnenetriol disulfate levels	4.71153	0.0025202	20.7836
1	198115991	A	G	0.000852411	-1.17053	0.241127	1.20729e-06	rs79510645	8228	GCST90200238	Pregnenetriol disulfate levels	21.8722	0.00285655	23.5653
1	205577487	T	C	0.660215	-0.0746176	0.0149191	5.68888e-07	rs12759507	8228	GCST90200238	Pregnenetriol disulfate levels	1.35329	0.00303173	25.0148
2	233718962	G	T	0.0797723	-0.161655	0.0257084	3.21544e-10	rs2011425	8228	GCST90200238	Pregnenetriol disulfate levels	2.33197	0.00478362	39.5392
3	50264139	A	G	0.000853242	-1.11448	0.241159	3.81258e-06	rs12497018	8228	GCST90200238	Pregnenetriol disulfate levels	21.8751	0.00258954	21.3569
3	128105342	C	G	0.00666341	-0.410394	0.0869305	2.3476e-06	rs139343726	8228	GCST90200238	Pregnenetriol disulfate levels	7.88532	0.00270205	22.2873
6	52871587	T	C	0.413098	-0.0693111	0.0147262	2.51809e-06	rs72938170	8228	GCST90200238	Pregnenetriol disulfate levels	1.33579	0.00268576	22.1526
7	64576997	A	C	0.433665	-0.101178	0.0142629	1.30476e-12	rs62461553	8228	GCST90200238	Pregnenetriol disulfate levels	1.29376	0.00608022	50.3218
7	117401212	C	T	0.00871207	-0.382125	0.075503	4.16951e-07	rs112471641	8228	GCST90200238	Pregnenetriol disulfate levels	6.84875	0.00310416	25.6143
10	99849905	A	G	0.0590633	-0.181177	0.0298536	1.28838e-09	rs72838150	8228	GCST90200238	Pregnenetriol disulfate levels	2.70797	0.00445742	36.8309
10	101008477	T	C	0.0519512	0.143682	0.0322537	8.3987e-06	rs72838683	8228	GCST90200238	Pregnenetriol disulfate levels	2.92568	0.00240664	19.8448
11	61856942	C	T	0.195577	0.0858867	0.0181315	2.17042e-06	rs174602	8228	GCST90200238	Pregnenetriol disulfate levels	1.64468	0.00272027	22.438
12	21178615	C	T	0.155699	0.105831	0.0192867	4.08145e-08	rs4149056	8228	GCST90200238	Pregnenetriol disulfate levels	1.74946	0.00364699	30.1099
12	31794172	A	G	0.138598	0.0894452	0.0202402	9.90717e-06	rs112854985	8228	GCST90200238	Pregnenetriol disulfate levels	1.83595	0.00236846	19.5292
13	37419059	T	C	0.562783	0.0686042	0.014522	2.31067e-06	rs1407611	8228	GCST90200238	Pregnenetriol disulfate levels	1.31727	0.00270572	22.3177
14	20849153	C	T	0.168028	-0.08382	0.0188095	8.34034e-06	rs61978604	8228	GCST90200238	Pregnenetriol disulfate levels	1.70618	0.00240827	19.8582
14	71692944	C	T	0.34846	0.0667642	0.0150481	9.13368e-06	rs4902945	8228	GCST90200238	Pregnenetriol disulfate levels	1.36499	0.00238725	19.6845
16	7152175	T	C	0.11103	0.10159	0.0225809	6.8303e-06	rs12443807	8228	GCST90200238	Pregnenetriol disulfate levels	2.04828	0.0024545	20.2404
16	81527851	C	G	0.0684275	0.136925	0.0278774	9.03049e-07	rs7196069	8228	GCST90200238	Pregnenetriol disulfate levels	2.52871	0.00292416	24.1246
18	29653238	C	A	0.139114	-0.0964982	0.0215233	7.34564e-06	rs10460102	8228	GCST90200238	Pregnenetriol disulfate levels	1.95234	0.00243765	20.1011
19	33232372	T	C	0.0221816	-0.224229	0.0477909	2.70706e-06	rs61678011	8228	GCST90200238	Pregnenetriol disulfate levels	4.33503	0.00266897	22.0137
19	47873738	C	T	0.839349	0.558046	0.0183277	1.26548e-203	rs212100	8228	GCST90200238	Pregnenetriol disulfate levels	1.66247	0.101288	927.095
19	47900750	A	G	0.0384474	0.170821	0.0362458	2.4427e-06	rs117897361	8228	GCST90200238	Pregnenetriol disulfate levels	3.2878	0.00269282	22.211
19	54821568	T	C	0.195026	0.098897	0.0185369	9.54727e-08	rs680891	8228	GCST90200238	Pregnenetriol disulfate levels	1.68145	0.00344829	28.4637
1	202058802	C	G	0.0854557	0.136732	0.0280222	1.06394e-06	rs11811224	7905	GCST90200288	N-acetylleucine levels	2.49146	0.00300357	23.8087
1	206464055	C	T	0.477702	-0.0752415	0.0156444	1.51328e-06	rs9242	7905	GCST90200288	N-acetylleucine levels	1.39094	0.00291834	23.1311
1	230292971	T	C	0.00450565	-0.516625	0.116624	9.42978e-06	rs139984706	7905	GCST90200288	N-acetylleucine levels	10.369	0.00247689	19.6234
1	246235218	T	C	0.945367	0.156468	0.0342468	4.90434e-06	rs1892210	7905	GCST90200288	N-acetylleucine levels	3.04489	0.00263435	20.8743
2	30550844	A	G	0.121178	-0.106497	0.0238444	7.95626e-06	rs2167968	7905	GCST90200288	N-acetylleucine levels	2.12001	0.00251776	19.9481
2	73273000	G	A	0.150718	-0.106191	0.02186	1.18711e-06	rs7609407	7905	GCST90200288	N-acetylleucine levels	1.94357	0.00297706	23.598
2	73650092	A	G	0.229457	0.616391	0.0171463	5.26851e-283	rs10168931	7905	GCST90200288	N-acetylleucine levels	1.52448	0.140542	1292.32
2	115358031	A	G	0.0102093	-0.345592	0.077896	9.13971e-06	rs182938505	7905	GCST90200288	N-acetylleucine levels	6.92574	0.00248442	19.6833
2	205858951	T	C	0.0294527	0.219447	0.0455212	1.43016e-06	rs79414420	7905	GCST90200288	N-acetylleucine levels	4.04729	0.002932	23.2398
3	8124668	A	G	0.966439	0.212412	0.0432589	9.0964e-07	rs1607020	7905	GCST90200288	N-acetylleucine levels	3.84615	0.00304153	24.1106
3	151544807	G	T	0.0137197	-0.30917	0.0674793	4.61219e-06	rs115151795	7905	GCST90200288	N-acetylleucine levels	5.99959	0.00264917	20.992
5	9307315	A	T	0.118573	-0.107243	0.024193	9.30148e-06	rs3777320	7905	GCST90200288	N-acetylleucine levels	2.151	0.00248021	19.6498
5	11131883	T	G	0.567753	-0.0754089	0.015981	2.37392e-06	rs10069711	7905	GCST90200288	N-acetylleucine levels	1.42087	0.00280946	22.2657
6	25818418	C	G	0.555907	0.0906511	0.0156866	7.52029e-09	rs1183200	7905	GCST90200288	N-acetylleucine levels	1.3947	0.0042079	33.3955
6	49550045	A	G	0.252565	0.0808527	0.0181363	8.27075e-06	rs13197588	7905	GCST90200288	N-acetylleucine levels	1.6125	0.00250847	19.8743
6	71359230	G	T	0.0140175	-0.303301	0.0661277	4.5052e-06	rs146121247	7905	GCST90200288	N-acetylleucine levels	5.87942	0.00265482	21.0369
9	83137922	C	T	0.0152609	0.298588	0.0639902	3.06893e-06	rs61602652	7905	GCST90200288	N-acetylleucine levels	5.68937	0.00274746	21.773
9	112740099	G	C	0.476085	-0.0727757	0.0157673	3.9197e-06	rs9409121	7905	GCST90200288	N-acetylleucine levels	1.40187	0.00268842	21.3039
11	6705347	G	A	0.772563	-0.086301	0.0187104	3.97924e-06	rs7948307	7905	GCST90200288	N-acetylleucine levels	1.66354	0.00268476	21.2748
12	114571002	G	A	0.0185091	-0.256813	0.057717	8.60628e-06	rs145221200	7905	GCST90200288	N-acetylleucine levels	5.13162	0.00249889	19.7982
14	20738580	G	A	0.41093	0.0711411	0.0160667	9.51673e-06	rs7153831	7905	GCST90200288	N-acetylleucine levels	1.42849	0.00247468	19.6059
16	84257692	G	T	0.626016	-0.0756911	0.0161	2.58502e-06	rs419323	7905	GCST90200288	N-acetylleucine levels	1.43145	0.0027889	22.1023
17	68872579	T	A	0.0404047	0.214685	0.0395939	5.88794e-08	rs79772318	7905	GCST90200288	N-acetylleucine levels	3.5203	0.00370631	29.4
18	22040911	C	T	0.148207	0.109325	0.021968	6.47339e-07	rs62092212	7905	GCST90200288	N-acetylleucine levels	1.95318	0.00312397	24.7661
1	14828134	T	C	0.213854	0.0886781	0.0186757	2.05117e-06	rs12134149	7993	GCST90200289	N-acetylmethionine levels	1.66967	0.00281355	22.5465
1	182012831	A	C	0.00792952	-0.385108	0.0868018	9.13741e-06	rs77627698	7993	GCST90200289	N-acetylmethionine levels	7.76039	0.00245719	19.6837
3	14215441	C	T	0.00812752	-0.383507	0.0844778	5.6324e-06	rs138882034	7993	GCST90200289	N-acetylmethionine levels	7.55262	0.00257242	20.6092
3	52078217	A	C	0.010637	0.54705	0.0752244	3.53572e-13	rs148804382	7993	GCST90200289	N-acetylmethionine levels	6.72533	0.00657462	52.8855
3	136401458	C	A	0.371329	0.074587	0.0157359	2.13797e-06	rs696518	7993	GCST90200289	N-acetylmethionine levels	1.40685	0.00280364	22.4669
5	9369132	A	G	0.00939496	-0.385236	0.0791181	1.12093e-06	rs2097827	7993	GCST90200289	N-acetylmethionine levels	7.07344	0.00295811	23.7084
5	102573564	T	A	0.264474	0.0793727	0.0172802	4.3635e-06	rs12653584	7993	GCST90200289	N-acetylmethionine levels	1.54491	0.00263329	21.0982
8	19664845	G	A	0.103152	-0.112926	0.0254174	8.87761e-06	rs73214686	7993	GCST90200289	N-acetylmethionine levels	2.27241	0.00246407	19.739
8	87980805	A	G	0.0903827	-0.128675	0.0266957	1.435e-06	rs62524657	7993	GCST90200289	N-acetylmethionine levels	2.38669	0.00289897	23.233
8	93308045	G	C	0.00691998	-0.424631	0.091952	3.87523e-06	rs76475604	7993	GCST90200289	N-acetylmethionine levels	8.22084	0.0026616	21.3256
9	21478157	A	C	0.00744292	0.420781	0.0888751	2.19574e-06	rs111931910	7993	GCST90200289	N-acetylmethionine levels	7.94575	0.00279727	22.4157
12	25939813	G	A	0.109695	-0.108271	0.0244988	9.89452e-06	rs77725543	7993	GCST90200289	N-acetylmethionine levels	2.19028	0.00243822	19.5315
13	92526398	T	C	0.0177739	0.306357	0.0581552	1.37974e-07	rs144316022	7993	GCST90200289	N-acetylmethionine levels	5.19928	0.00346076	27.751
14	70811986	A	C	0.313009	-0.0844548	0.0165755	3.48445e-07	rs71425219	7993	GCST90200289	N-acetylmethionine levels	1.48191	0.00323821	25.9606
16	24445168	A	T	0.000250752	2.24019	0.483362	3.57639e-06	rs78134753	7993	GCST90200289	N-acetylmethionine levels	43.2143	0.00268076	21.4795
16	76837485	G	A	0.0263852	0.222966	0.0477397	3.00532e-06	rs74820083	7993	GCST90200289	N-acetylmethionine levels	4.2681	0.00272228	21.8131
18	2281934	A	G	0.583616	-0.0780599	0.0156626	6.23333e-07	rs648992	7993	GCST90200289	N-acetylmethionine levels	1.40029	0.0030987	24.8387
1	24375025	T	C	0.0325491	-0.189434	0.0417907	5.81722e-06	rs72652541	8262	GCST90200327	Choline levels	3.79859	0.0024814	20.5474
1	165699056	T	G	0.643031	0.0718899	0.0158197	5.5108e-06	rs4657468	8262	GCST90200327	Choline levels	1.43794	0.00249388	20.6509
2	210675783	A	C	0.309579	-0.0903798	0.0159831	1.56097e-08	rs1047891	8262	GCST90200327	Choline levels	1.45279	0.00385623	31.9757
3	145870877	G	A	0.0165732	0.259905	0.0578306	6.98139e-06	rs144202047	8262	GCST90200327	Choline levels	5.25654	0.00243934	20.1983
4	11291151	T	C	0.212945	-0.0816429	0.0180072	5.79013e-06	rs11945818	8262	GCST90200327	Choline levels	1.63677	0.00248248	20.5563
5	135855772	A	G	0.590738	0.078437	0.0149691	1.60643e-07	rs4976375	8262	GCST90200327	Choline levels	1.36062	0.00331306	27.4568
5	175479923	A	G	0.0193784	-0.253763	0.0535167	2.11881e-06	rs115783940	8262	GCST90200327	Choline levels	4.86443	0.00271467	22.4842
6	112741784	T	C	0.236749	-0.0817678	0.0173603	2.47655e-06	rs9372344	8262	GCST90200327	Choline levels	1.57797	0.00267858	22.1845
6	163862756	A	G	0.051424	-0.151873	0.0334895	5.76181e-06	rs12528228	8262	GCST90200327	Choline levels	3.04405	0.00248361	20.5657
7	41097060	A	G	0.0316858	-0.197077	0.0421208	2.88495e-06	rs118049220	8262	GCST90200327	Choline levels	3.82859	0.00264332	21.8917
7	75830678	A	G	0.0760856	-0.1362	0.0278498	1.00561e-06	rs71560489	8262	GCST90200327	Choline levels	2.53142	0.00288718	23.9172
7	140676771	C	A	0.0996001	-0.115689	0.0246892	2.7885e-06	rs4624945	8262	GCST90200327	Choline levels	2.24414	0.00265117	21.9569
8	19677891	C	A	0.0118538	-0.356184	0.068633	2.10646e-07	rs138616307	8262	GCST90200327	Choline levels	6.23843	0.00325004	26.9329
8	118637544	T	G	0.0154063	0.296066	0.0600774	8.30446e-07	rs143120013	8262	GCST90200327	Choline levels	5.46077	0.00293157	24.2859
10	34146522	A	C	0.331664	0.0742086	0.0157699	2.52966e-06	rs1441017	8262	GCST90200327	Choline levels	1.43341	0.00267367	22.1437
11	123260043	T	C	0.0182171	-0.252539	0.0544543	3.52427e-06	rs11219092	8262	GCST90200327	Choline levels	4.94965	0.00259707	21.5076
12	28873761	T	A	0.145844	-0.0961267	0.0212386	6.00973e-06	rs1383390	8262	GCST90200327	Choline levels	1.93049	0.00247389	20.485
13	97721078	G	T	0.385791	0.0721085	0.0155194	3.37884e-06	rs9300439	8262	GCST90200327	Choline levels	1.41064	0.00260681	21.5885
14	20948136	A	G	0.0235465	-0.215091	0.0482388	8.2391e-06	rs547368502	8262	GCST90200327	Choline levels	4.38469	0.00240119	19.8816
16	21220115	A	G	0.0153912	-0.279418	0.059612	2.7687e-06	rs118077512	8262	GCST90200327	Choline levels	5.41847	0.00265282	21.9706
17	17549753	T	C	0.525968	-0.114099	0.0146363	6.40928e-15	rs11656215	8262	GCST90200327	Choline levels	1.33037	0.00730361	60.7717
20	63677476	G	A	0.0880918	0.115766	0.0259539	8.1792e-06	rs116668146	8262	GCST90200327	Choline levels	2.35909	0.00240288	19.8956
22	45462173	T	C	0.0737705	0.127277	0.0288119	9.98486e-06	rs9680576	8262	GCST90200327	Choline levels	2.61887	0.00235695	19.5144
1	15236377	A	G	0.298253	-0.0766017	0.0171198	7.66106e-06	rs12033230	8262	GCST90200331	1-palmitoyl-2-oleoyl-GPE (16:0/18:1) levels	1.55611	0.00241795	20.0207
1	37129044	T	C	0.22225	-0.0827894	0.0185681	8.24586e-06	rs11263985	8262	GCST90200331	1-palmitoyl-2-oleoyl-GPE (16:0/18:1) levels	1.68776	0.00240099	19.8799
1	241028169	A	G	0.0341103	-0.240617	0.0425147	1.51711e-08	rs11586345	8262	GCST90200331	1-palmitoyl-2-oleoyl-GPE (16:0/18:1) levels	3.8644	0.0038629	32.0313
2	12629745	G	A	0.0179266	0.268854	0.0586771	4.60711e-06	rs200981432	8262	GCST90200331	1-palmitoyl-2-oleoyl-GPE (16:0/18:1) levels	5.33349	0.00253521	20.994
2	27519736	C	T	0.597661	-0.088817	0.0157842	1.83414e-08	rs780093	8262	GCST90200331	1-palmitoyl-2-oleoyl-GPE (16:0/18:1) levels	1.43471	0.00381861	31.6626
2	43264911	A	G	0.027096	0.253697	0.047329	8.30923e-08	rs13382655	8262	GCST90200331	1-palmitoyl-2-oleoyl-GPE (16:0/18:1) levels	4.302	0.00346647	28.7327
2	187136894	G	A	0.00539133	-0.461297	0.103517	8.34162e-06	rs75611541	8262	GCST90200331	1-palmitoyl-2-oleoyl-GPE (16:0/18:1) levels	9.40923	0.00239836	19.8581
3	136222574	A	C	0.117883	-0.109459	0.0240421	5.29364e-06	rs13081352	8262	GCST90200331	1-palmitoyl-2-oleoyl-GPE (16:0/18:1) levels	2.18532	0.00250317	20.728
3	142936448	G	A	0.530738	0.118256	0.0155615	2.97792e-14	rs12638256	8262	GCST90200331	1-palmitoyl-2-oleoyl-GPE (16:0/18:1) levels	1.41447	0.00694285	57.7489
4	107805090	C	T	0.0183971	0.256775	0.0575442	8.11114e-06	rs145113914	8262	GCST90200331	1-palmitoyl-2-oleoyl-GPE (16:0/18:1) levels	5.23051	0.00240479	19.9114
5	51950181	A	C	0.0213862	-0.240291	0.0537091	7.67959e-06	rs74570883	8262	GCST90200331	1-palmitoyl-2-oleoyl-GPE (16:0/18:1) levels	4.88192	0.0024174	20.0161
6	52059765	T	C	0.0196898	0.259762	0.0554929	2.85477e-06	rs12193772	8262	GCST90200331	1-palmitoyl-2-oleoyl-GPE (16:0/18:1) levels	5.04406	0.00264573	21.9117
6	86346327	T	C	0.0873045	0.126945	0.0272641	3.22198e-06	rs13208413	8262	GCST90200331	1-palmitoyl-2-oleoyl-GPE (16:0/18:1) levels	2.47819	0.00261776	21.6795
6	167771043	A	G	0.568347	-0.0766807	0.0160735	1.83657e-06	rs9455500	8262	GCST90200331	1-palmitoyl-2-oleoyl-GPE (16:0/18:1) levels	1.46101	0.00274774	22.7589
8	14887029	C	T	0.0775433	0.131465	0.0288526	5.20304e-06	rs34447150	8262	GCST90200331	1-palmitoyl-2-oleoyl-GPE (16:0/18:1) levels	2.62257	0.00250715	20.7611
8	94215352	T	C	0.0136125	0.306321	0.0674254	5.54291e-06	rs79278977	8262	GCST90200331	1-palmitoyl-2-oleoyl-GPE (16:0/18:1) levels	6.12867	0.00249254	20.6398
8	106209851	A	G	0.0293761	-0.20955	0.0459781	5.1737e-06	rs17248848	8262	GCST90200331	1-palmitoyl-2-oleoyl-GPE (16:0/18:1) levels	4.1792	0.00250843	20.7718
9	14786964	C	T	0.509422	0.0716219	0.015478	3.70429e-06	rs12685522	8262	GCST90200331	1-palmitoyl-2-oleoyl-GPE (16:0/18:1) levels	1.40688	0.00258558	21.4122
10	21080075	A	T	0.884974	0.121793	0.0248283	9.32417e-07	rs10828184	8262	GCST90200331	1-palmitoyl-2-oleoyl-GPE (16:0/18:1) levels	2.25678	0.00290474	24.0631
11	21814496	C	T	0.0681124	-0.15363	0.0305062	4.75273e-07	rs72965369	8262	GCST90200331	1-palmitoyl-2-oleoyl-GPE (16:0/18:1) levels	2.77288	0.00306101	25.3616
11	61820833	G	A	0.343443	0.106316	0.0162849	6.64436e-11	rs174564	8262	GCST90200331	1-palmitoyl-2-oleoyl-GPE (16:0/18:1) levels	1.48022	0.00513348	42.6213
11	75745535	T	A	0.162559	0.102601	0.0208697	8.82086e-07	rs695112	8262	GCST90200331	1-palmitoyl-2-oleoyl-GPE (16:0/18:1) levels	1.89696	0.00291757	24.1697
11	116778201	C	G	0.869475	-0.152412	0.0229276	2.98004e-11	rs964184	8262	GCST90200331	1-palmitoyl-2-oleoyl-GPE (16:0/18:1) levels	2.08402	0.00532138	44.1897
11	131968353	G	A	0.058403	0.156881	0.0325346	1.42152e-06	rs5005275	8262	GCST90200331	1-palmitoyl-2-oleoyl-GPE (16:0/18:1) levels	2.95725	0.00280704	23.2514
15	44644381	C	T	0.0246101	0.269929	0.050254	7.81722e-08	rs145326144	8262	GCST90200331	1-palmitoyl-2-oleoyl-GPE (16:0/18:1) levels	4.56786	0.00348068	28.8508
15	58277131	A	C	0.13697	0.114756	0.0224301	3.11823e-07	rs34663616	8262	GCST90200331	1-palmitoyl-2-oleoyl-GPE (16:0/18:1) levels	2.0388	0.00315889	26.1751
15	58386313	T	C	0.288319	0.324382	0.0167507	1.51463e-83	rs10468017	8262	GCST90200331	1-palmitoyl-2-oleoyl-GPE (16:0/18:1) levels	1.52256	0.0434295	375.014
15	58433640	G	A	0.285328	0.22324	0.0172987	4.21919e-38	rs633695	8262	GCST90200331	1-palmitoyl-2-oleoyl-GPE (16:0/18:1) levels	1.57237	0.0197637	166.539
16	76515834	C	T	0.0420056	-0.172741	0.0388384	8.67977e-06	rs72799043	8262	GCST90200331	1-palmitoyl-2-oleoyl-GPE (16:0/18:1) levels	3.53024	0.00238918	19.7819
19	44893408	T	G	0.203829	0.088807	0.0191297	3.44451e-06	rs59007384	8262	GCST90200331	1-palmitoyl-2-oleoyl-GPE (16:0/18:1) levels	1.7388	0.00260235	21.5515
20	42464994	A	G	0.0128189	-0.316098	0.0690864	4.75313e-06	rs117143142	8262	GCST90200331	1-palmitoyl-2-oleoyl-GPE (16:0/18:1) levels	6.27965	0.00252801	20.9343
21	18347104	A	C	0.114945	-0.10882	0.024344	7.81795e-06	rs73194667	8262	GCST90200331	1-palmitoyl-2-oleoyl-GPE (16:0/18:1) levels	2.21276	0.00241326	19.9818
1	114059417	C	T	0.00890007	-0.351666	0.0789775	8.47839e-06	rs79623398	8180	GCST90200344	N6,n6,n6-trimethyllysine levels	7.14299	0.00241855	19.8269
2	123989478	A	G	0.13344	-0.10327	0.0215893	1.72364e-06	rs77321565	8180	GCST90200344	N6,n6,n6-trimethyllysine levels	1.95261	0.00279004	22.8808
2	205238149	A	G	0.181908	-0.086917	0.0192392	6.25133e-06	rs11890921	8180	GCST90200344	N6,n6,n6-trimethyllysine levels	1.74006	0.00248946	20.4096
2	229339894	A	G	0.0178241	0.253651	0.0558564	5.59514e-06	rs72978667	8180	GCST90200344	N6,n6,n6-trimethyllysine levels	5.05184	0.00251528	20.6218
2	234000747	T	C	0.0182995	0.247371	0.0552359	7.51904e-06	rs146527815	8180	GCST90200344	N6,n6,n6-trimethyllysine levels	4.99572	0.00244649	20.0565
4	155049309	G	A	0.114688	0.108281	0.02391	5.93501e-06	rs12509064	8180	GCST90200344	N6,n6,n6-trimethyllysine levels	2.1625	0.00250156	20.509
5	117216968	A	C	0.0150974	0.293489	0.0613039	1.68914e-06	rs149611367	8180	GCST90200344	N6,n6,n6-trimethyllysine levels	5.54453	0.00279476	22.9196
7	4385503	G	A	0.117683	-0.101565	0.0227964	8.37695e-06	rs314650	8180	GCST90200344	N6,n6,n6-trimethyllysine levels	2.06178	0.00242134	19.8498
7	79030012	T	C	0.0167056	-0.257592	0.0578776	8.56205e-06	rs117440322	8180	GCST90200344	N6,n6,n6-trimethyllysine levels	5.23464	0.00241627	19.8081
7	110821599	C	G	0.0254395	0.235446	0.0474362	6.92602e-07	rs73194880	8180	GCST90200344	N6,n6,n6-trimethyllysine levels	4.29029	0.00300337	24.6356
8	40518910	A	G	0.750679	0.0801119	0.0171597	3.03251e-06	rs2565096	8180	GCST90200344	N6,n6,n6-trimethyllysine levels	1.55198	0.0026581	21.7959
9	81383431	T	C	0.374906	0.0705809	0.0153724	4.40262e-06	rs9332453	8180	GCST90200344	N6,n6,n6-trimethyllysine levels	1.39033	0.00257114	21.081
11	65376421	A	G	0.0338309	0.469497	0.0405773	5.8194e-31	rs34400381	8180	GCST90200344	N6,n6,n6-trimethyllysine levels	3.66995	0.0161065	133.875
11	65530339	T	C	0.010469	0.467413	0.0728229	1.37627e-10	rs117962473	8180	GCST90200344	N6,n6,n6-trimethyllysine levels	6.58635	0.00501229	41.197
13	25579458	T	C	0.0591701	-0.143311	0.0315318	5.49421e-06	rs7986530	8180	GCST90200344	N6,n6,n6-trimethyllysine levels	2.85184	0.00251953	20.6567
13	26244765	T	C	0.246736	0.0787386	0.0171306	4.29887e-06	rs12874375	8180	GCST90200344	N6,n6,n6-trimethyllysine levels	1.54935	0.00257669	21.1266
16	68278961	G	A	0.72763	0.116283	0.0166506	2.87468e-12	rs9925773	8180	GCST90200344	N6,n6,n6-trimethyllysine levels	1.50594	0.00592848	48.7722
18	28052084	T	A	0.0177235	0.250869	0.0560472	7.60433e-06	rs17468469	8180	GCST90200344	N6,n6,n6-trimethyllysine levels	5.0691	0.00244386	20.0349
22	36226381	C	G	0.0319649	0.203041	0.0421865	1.48727e-06	rs45590338	8180	GCST90200344	N6,n6,n6-trimethyllysine levels	3.81549	0.00282452	23.1644
22	37248075	C	T	0.748824	0.0794628	0.0176066	6.38428e-06	rs6000632	8180	GCST90200344	N6,n6,n6-trimethyllysine levels	1.5924	0.00248456	20.3693
2	219799690	T	C	0.575741	0.0748453	0.0155685	1.52846e-06	rs12694483	8214	GCST90200364	Cysteinylglycine levels	1.41099	0.00280651	23.1119
2	227215301	T	A	0.0255252	0.216138	0.0481597	7.19147e-06	rs73088289	8214	GCST90200364	Cysteinylglycine levels	4.36477	0.00244671	20.1416
3	39510188	G	A	0.0552374	-0.152284	0.0339135	7.11011e-06	rs77819491	8214	GCST90200364	Cysteinylglycine levels	3.07362	0.00244934	20.1634
3	111110920	T	C	0.0437675	0.168046	0.0372729	6.52759e-06	rs2169644	8214	GCST90200364	Cysteinylglycine levels	3.37808	0.00246915	20.3268
6	44629489	C	G	0.104924	0.113262	0.0249749	5.75903e-06	rs1871971	8214	GCST90200364	Cysteinylglycine levels	2.2635	0.00249819	20.5665
6	147576245	G	A	0.0194169	0.251406	0.0555914	6.11449e-06	rs145236572	8214	GCST90200364	Cysteinylglycine levels	5.03831	0.00248432	20.452
7	1794386	T	A	0.253404	-0.0814572	0.0177446	4.42128e-06	rs7806265	8214	GCST90200364	Cysteinylglycine levels	1.60821	0.00255956	21.073
7	3493788	T	A	0.0377428	0.18878	0.0400983	2.50251e-06	rs17743836	8214	GCST90200364	Cysteinylglycine levels	3.63415	0.00269179	22.1646
10	53284270	T	C	0.0396554	0.182388	0.0387361	2.49588e-06	rs118060208	8214	GCST90200364	Cysteinylglycine levels	3.5107	0.00269241	22.1697
10	84658665	C	T	0.0424869	0.167926	0.0375022	7.54278e-06	rs61865116	8214	GCST90200364	Cysteinylglycine levels	3.39887	0.00243565	20.0504
13	19028580	A	C	0.513609	0.0695369	0.0153586	5.96667e-06	rs9507298	8214	GCST90200364	Cysteinylglycine levels	1.39197	0.00248998	20.4988
15	59235033	C	T	0.0672202	-0.152854	0.0305034	5.41377e-07	rs72746838	8214	GCST90200364	Cysteinylglycine levels	2.76456	0.00304847	25.1106
16	12066471	T	G	0.39148	-0.0715186	0.0155205	4.06518e-06	rs17805158	8214	GCST90200364	Cysteinylglycine levels	1.40664	0.00257903	21.2337
16	16033378	A	G	0.610657	0.128506	0.0158859	6.00064e-16	rs2062541	8214	GCST90200364	Cysteinylglycine levels	1.43976	0.00790546	65.437
16	89615942	G	A	0.612547	-0.240429	0.0157096	7.12342e-53	rs409170	8214	GCST90200364	Cysteinylglycine levels	1.42378	0.027732	234.231
17	44557317	C	G	0.11371	-0.111752	0.0243346	4.3841e-06	rs114235860	8214	GCST90200364	Cysteinylglycine levels	2.20547	0.00256153	21.0893
19	52059338	C	A	0.11107	0.132753	0.0240243	3.28031e-08	rs188711067	8214	GCST90200364	Cysteinylglycine levels	2.17735	0.00370447	30.5342
20	15632411	T	C	0.135409	0.109627	0.0225302	1.13997e-06	rs200766	8214	GCST90200364	Cysteinylglycine levels	2.04194	0.00287479	23.6758
20	57557613	C	T	0.406719	-0.069943	0.0155611	6.96607e-06	rs6025627	8214	GCST90200364	Cysteinylglycine levels	1.41032	0.0024541	20.2026
21	34301228	A	G	0.583344	-0.0736917	0.0155178	2.04589e-06	rs4816480	8214	GCST90200364	Cysteinylglycine levels	1.4064	0.00273865	22.5516
1	3837148	C	A	0.0189721	-0.266945	0.0560138	1.88197e-06	rs115115143	7915	GCST90200413	2\'-deoxyuridine levels	4.98334	0.00286199	22.7119
1	20589745	A	G	0.31854	-0.107077	0.0164002	6.62155e-11	rs66731853	7915	GCST90200413	2\'-deoxyuridine levels	1.45906	0.00535821	42.6279
1	208525700	C	T	0.921148	-0.129978	0.0287953	6.36629e-06	rs882478	7915	GCST90200413	2\'-deoxyuridine levels	2.56181	0.00256826	20.3749
2	73620192	A	G	0.0143784	-0.284384	0.06415	9.28816e-06	rs374161528	7915	GCST90200413	2\'-deoxyuridine levels	5.70719	0.00247741	19.6525
2	109685950	A	G	0.272064	-0.0759761	0.0170393	8.23915e-06	rs13010450	7915	GCST90200413	2\'-deoxyuridine levels	1.51592	0.00250622	19.8816
2	228898257	T	A	0.37931	0.0711634	0.0158826	7.44344e-06	rs2541999	7915	GCST90200413	2\'-deoxyuridine levels	1.41302	0.00253063	20.0757
3	73909566	C	T	0.0649721	-0.155628	0.0310188	5.24287e-07	rs13094935	7915	GCST90200413	2\'-deoxyuridine levels	2.75963	0.00317106	25.1725
4	54342308	T	C	0.542831	0.0739432	0.0158685	3.166e-06	rs62299448	7915	GCST90200413	2\'-deoxyuridine levels	1.41176	0.00273649	21.7132
4	60442186	C	T	0.0622073	0.149664	0.0314358	1.92686e-06	rs61386854	7915	GCST90200413	2\'-deoxyuridine levels	2.79673	0.00285629	22.6666
4	70868634	T	C	0.0192916	0.268033	0.0556763	1.47846e-06	rs6845129	7915	GCST90200413	2\'-deoxyuridine levels	4.95331	0.00292028	23.1759
5	144059981	T	C	0.0161249	-0.271991	0.0609481	8.09466e-06	rs72818832	7915	GCST90200413	2\'-deoxyuridine levels	5.42233	0.00251048	19.9154
5	172258224	T	C	0.136023	-0.103391	0.0222469	3.3607e-06	rs4868153	7915	GCST90200413	2\'-deoxyuridine levels	1.97922	0.00272208	21.5986
6	35727497	A	G	0.0378683	0.226432	0.0396392	1.11433e-08	rs7751693	7915	GCST90200413	2\'-deoxyuridine levels	3.52655	0.00410674	32.6307
8	58894377	G	A	0.225495	0.0845302	0.0188521	7.33051e-06	rs17296353	7915	GCST90200413	2\'-deoxyuridine levels	1.6772	0.00253432	20.105
8	89760982	A	G	0.232052	-0.0949512	0.0188065	4.44467e-07	rs390993	7915	GCST90200413	2\'-deoxyuridine levels	1.67314	0.00321105	25.4909
10	6760140	C	G	0.208002	-0.0873876	0.0191369	4.96083e-06	rs10466271	7915	GCST90200413	2\'-deoxyuridine levels	1.70254	0.00262828	20.8524
12	111621753	T	C	0.445979	-0.0790893	0.015549	3.64824e-07	rs11065979	7915	GCST90200413	2\'-deoxyuridine levels	1.38334	0.00325891	25.872
13	44039247	G	A	0.227367	0.085156	0.0188984	6.60633e-06	rs73177369	7915	GCST90200413	2\'-deoxyuridine levels	1.68132	0.00255933	20.3039
13	109170205	A	T	0.0778709	0.127773	0.0286941	8.47054e-06	rs1410803	7915	GCST90200413	2\'-deoxyuridine levels	2.55281	0.00249957	19.8286
17	15422269	G	C	0.883443	0.11652	0.0242108	1.48881e-06	rs4792607	7915	GCST90200413	2\'-deoxyuridine levels	2.15394	0.00291858	23.1624
18	10398598	A	G	0.0240415	0.236431	0.049556	1.83332e-06	rs117028303	7915	GCST90200413	2\'-deoxyuridine levels	4.40881	0.00286832	22.7623
18	73653886	T	C	0.0750445	-0.139418	0.0293771	2.07676e-06	rs62102790	7915	GCST90200413	2\'-deoxyuridine levels	2.61357	0.00283821	22.5227
22	50525724	C	T	0.771952	-0.315498	0.0180221	1.286e-68	rs131805	7915	GCST90200413	2\'-deoxyuridine levels	1.60336	0.0372854	306.466
22	50540075	A	G	0.0657378	-0.169756	0.0311767	5.18134e-08	rs9616789	7915	GCST90200413	2\'-deoxyuridine levels	2.77368	0.00373271	29.6476
1	160285165	A	G	0.0577151	0.166716	0.0368613	6.10277e-06	rs113442137	6822	GCST90200426	Xylose levels	3.04457	0.00299039	20.4556
2	69914089	C	A	0.0234776	0.297087	0.0561685	1.22843e-07	rs80310084	6822	GCST90200426	Xylose levels	4.63926	0.00408526	27.9757
2	238286429	A	G	0.0432869	-0.18671	0.0413434	6.29924e-06	rs115522284	6822	GCST90200426	Xylose levels	3.41477	0.00298155	20.395
3	197014166	C	T	0.0160675	0.298723	0.0669142	8.03415e-06	rs56367544	6822	GCST90200426	Xylose levels	5.52681	0.00291373	19.9297
4	66621598	A	G	0.011789	0.395788	0.0790071	5.45661e-07	rs79930322	6822	GCST90200426	Xylose levels	6.52562	0.00366618	25.0953
4	152143671	T	A	0.0207996	0.265336	0.059332	7.74684e-06	rs180932555	6822	GCST90200426	Xylose levels	4.90055	0.00292387	19.9993
4	157513425	T	C	0.0162338	0.305165	0.0673932	5.95093e-06	rs62331361	6822	GCST90200426	Xylose levels	5.56637	0.00299743	20.5039
5	22445685	G	A	0.79782	0.110183	0.0214167	2.67897e-07	rs1911963	6822	GCST90200426	Xylose levels	1.76892	0.00386596	26.4682
5	82418343	A	G	0.944989	-0.179007	0.0384071	3.15019e-06	rs224946	6822	GCST90200426	Xylose levels	3.17225	0.00317506	21.7229
5	98104697	C	T	0.361674	-0.0826209	0.0177351	3.18347e-06	rs10051746	6822	GCST90200426	Xylose levels	1.46484	0.00317211	21.7026
5	178123389	C	G	0.0519682	0.174389	0.0384599	5.7788e-06	rs72817256	6822	GCST90200426	Xylose levels	3.17661	0.00300559	20.5599
6	55490192	T	C	0.466746	0.0771823	0.0170087	5.68406e-06	rs13213275	6822	GCST90200426	Xylose levels	1.40484	0.00301023	20.5917
6	130150991	T	C	0.0675974	0.151722	0.033307	5.23217e-06	rs145187377	6822	GCST90200426	Xylose levels	2.751	0.00303335	20.7504
7	16428123	A	G	0.0273942	-0.23556	0.0523154	6.70967e-06	rs62441094	6822	GCST90200426	Xylose levels	4.32101	0.00296395	20.2742
7	21617954	G	T	0.345476	-0.0826738	0.017992	4.32706e-06	rs10950862	6822	GCST90200426	Xylose levels	1.48606	0.00308638	21.1143
8	142422646	A	G	0.0158508	0.313203	0.0678122	3.86194e-06	rs6985837	6822	GCST90200426	Xylose levels	5.60098	0.00311814	21.3322
10	84614062	A	G	0.016053	0.298763	0.0673748	9.23506e-06	rs112249340	6822	GCST90200426	Xylose levels	5.56485	0.00287491	19.6634
12	51705369	T	C	0.875238	0.113473	0.0253507	7.60042e-06	rs2291265	6822	GCST90200426	Xylose levels	2.09385	0.00292918	20.0357
13	63841879	A	G	0.019259	0.337031	0.0619532	5.3253e-08	rs12429666	6822	GCST90200426	Xylose levels	5.11705	0.00432063	29.5946
14	91947643	A	G	0.294435	0.0861268	0.0189749	5.65232e-06	rs7149187	6822	GCST90200426	Xylose levels	1.56724	0.00301178	20.6024
16	85868060	T	C	0.208856	0.0993625	0.020922	2.04242e-06	rs12926601	6822	GCST90200426	Xylose levels	1.72806	0.00329625	22.5548
18	35206664	G	A	0.0182487	-0.284123	0.0636424	8.03055e-06	rs533213061	6822	GCST90200426	Xylose levels	5.25657	0.00291386	19.9306
18	45846244	G	A	0.0242291	0.242514	0.0548837	9.9304e-06	rs1789555	6822	GCST90200426	Xylose levels	4.53314	0.0028547	19.5248
18	51623687	T	A	0.238295	-0.091262	0.0201967	6.2236e-06	rs178730	6822	GCST90200426	Xylose levels	1.66815	0.00298495	20.4183
19	10968379	G	A	0.0173881	0.30133	0.0650252	3.58581e-06	rs12979487	6822	GCST90200426	Xylose levels	5.37078	0.00313886	21.4744
19	48276987	A	G	0.00470035	0.553067	0.124071	8.28643e-06	rs138019197	6822	GCST90200426	Xylose levels	10.2477	0.00290514	19.8708
1	6363498	G	A	0.0702666	0.137143	0.0305359	7.08198e-06	rs6659916	8252	GCST90200427	Tyrosine levels	2.7739	0.002439	20.1709
1	31028107	G	A	0.0333171	0.194618	0.0429176	5.76866e-06	rs114766970	8252	GCST90200427	Tyrosine levels	3.89866	0.00248634	20.5634
1	44836152	T	C	0.0450576	-0.171293	0.0374575	4.80802e-06	rs11573560	8252	GCST90200427	Tyrosine levels	3.40266	0.00252841	20.9123
2	3829803	C	A	0.433292	0.0733347	0.0159605	4.3324e-06	rs1013972	8252	GCST90200427	Tyrosine levels	1.44986	0.00255248	21.1118
2	52854402	C	T	0.131274	0.104722	0.0229841	5.20688e-06	rs13401034	8252	GCST90200427	Tyrosine levels	2.08789	0.00251001	20.7597
3	1046911	A	G	0.0144689	-0.282755	0.0639747	9.87941e-06	rs116739423	8252	GCST90200427	Tyrosine levels	5.81149	0.00236223	19.5346
3	46716370	T	C	0.0154789	0.322203	0.0635661	4.00368e-07	rs114933663	8252	GCST90200427	Tyrosine levels	5.77438	0.00310459	25.6926
3	185634646	T	C	0.0205172	-0.266751	0.0550024	1.23577e-06	rs112981521	8252	GCST90200427	Tyrosine levels	4.99645	0.00284288	23.5206
4	69725927	T	C	0.0198756	-0.274124	0.0559485	9.60453e-07	rs183666278	8252	GCST90200427	Tyrosine levels	5.08239	0.00290136	24.0059
4	83553095	C	T	0.0942784	-0.120117	0.0266877	6.76861e-06	rs74512066	8252	GCST90200427	Tyrosine levels	2.42432	0.00244944	20.2575
5	26133649	G	A	0.164217	0.100497	0.0213633	2.54871e-06	rs111893443	8252	GCST90200427	Tyrosine levels	1.94065	0.00267518	22.1294
6	68609686	T	A	0.00949367	0.369341	0.0802726	4.20293e-06	rs139046353	8252	GCST90200427	Tyrosine levels	7.292	0.00255949	21.17
6	111235631	C	T	0.145134	0.194399	0.0221848	1.90641e-18	rs12206654	8252	GCST90200427	Tyrosine levels	2.01528	0.00922146	76.7851
7	16975114	G	A	0.2901	-0.0769989	0.0172411	7.96902e-06	rs79417841	8252	GCST90200427	Tyrosine levels	1.56619	0.00241177	19.9452
7	28806262	C	T	0.0118961	-0.320814	0.0722646	9.01922e-06	rs73079981	8252	GCST90200427	Tyrosine levels	6.56455	0.00238323	19.7086
7	37169072	T	C	0.206785	-0.0906894	0.0200482	6.0803e-06	rs183813791	8252	GCST90200427	Tyrosine levels	1.82119	0.00247419	20.4627
8	96082595	G	A	0.039054	-0.178923	0.0400894	8.0778e-06	rs17698603	8252	GCST90200427	Tyrosine levels	3.64174	0.00240864	19.9193
9	37752950	C	T	0.518288	-0.0705323	0.0156046	6.18511e-06	rs7873440	8252	GCST90200427	Tyrosine levels	1.41753	0.00247026	20.4301
10	3019411	A	G	0.0202513	0.24954	0.055484	6.87515e-06	rs151199098	8252	GCST90200427	Tyrosine levels	5.0402	0.00244584	20.2276
10	129238347	G	T	0.635605	0.078961	0.016769	2.49233e-06	rs553254	8252	GCST90200427	Tyrosine levels	1.5233	0.00268035	22.1723
11	117591173	C	T	0.0920395	-0.120391	0.0269858	8.148e-06	rs61213686	8252	GCST90200427	Tyrosine levels	2.4514	0.00240667	19.9029
12	21190899	C	A	0.155698	-0.105851	0.021396	7.52715e-07	rs73079476	8252	GCST90200427	Tyrosine levels	1.94362	0.00295791	24.4751
12	78255975	G	A	0.03717	-0.201436	0.0413685	1.11993e-06	rs182395897	8252	GCST90200427	Tyrosine levels	3.75794	0.00286572	23.7102
13	103024871	T	C	0.0118372	0.334554	0.072616	4.08181e-06	rs112980299	8252	GCST90200427	Tyrosine levels	6.59648	0.00256624	21.226
14	86364988	T	C	0.327038	-0.0782139	0.0165455	2.27636e-06	rs1289355	8252	GCST90200427	Tyrosine levels	1.503	0.00270134	22.3464
16	71591928	C	G	0.0149281	0.441054	0.0639261	5.22075e-12	rs150851429	8252	GCST90200427	Tyrosine levels	5.80708	0.00573686	47.6022
17	34171181	A	G	0.249782	-0.0806398	0.0180442	7.85789e-06	rs2368697	8252	GCST90200427	Tyrosine levels	1.63914	0.00241501	19.9721
21	20780718	T	G	0.0232981	-0.234202	0.0518169	6.18988e-06	rs62208874	8252	GCST90200427	Tyrosine levels	4.70707	0.00247008	20.4286
22	45419097	T	C	0.00758035	-0.428014	0.0900765	2.01744e-06	rs117786136	8252	GCST90200427	Tyrosine levels	8.1826	0.0027293	22.5784
1	94077403	G	A	0.0153563	0.261042	0.0576929	6.04859e-06	rs141819216	8213	GCST90200443	Pseudouridine levels	5.22845	0.00248713	20.4727
2	113198794	C	G	0.481644	-0.0650782	0.0146065	8.37234e-06	rs2276561	8213	GCST90200443	Pseudouridine levels	1.32372	0.00241176	19.8508
2	236136582	C	T	0.263293	-0.075747	0.0164004	3.86329e-06	rs1317659	8213	GCST90200443	Pseudouridine levels	1.4863	0.00259119	21.3315
3	76485002	C	T	0.0403761	0.162511	0.0363692	7.88164e-06	rs62261564	8213	GCST90200443	Pseudouridine levels	3.29598	0.00242576	19.9663
3	104027341	C	T	0.532707	-0.0685147	0.0147955	3.64284e-06	rs2029019	8213	GCST90200443	Pseudouridine levels	1.34085	0.00260483	21.4441
3	136391176	T	C	0.431115	0.0684092	0.0144163	2.08249e-06	rs711972	8213	GCST90200443	Pseudouridine levels	1.30649	0.00273487	22.5176
4	76489948	A	C	0.525763	0.091721	0.0142683	1.29028e-10	rs10029860	8213	GCST90200443	Pseudouridine levels	1.29307	0.00500745	41.3231
4	112710342	A	G	0.0398165	0.169844	0.0362151	2.734e-06	rs78006981	8213	GCST90200443	Pseudouridine levels	3.28202	0.00267155	21.9949
4	138310588	T	C	0.110685	-0.104798	0.0228319	4.43233e-06	rs73850513	8213	GCST90200443	Pseudouridine levels	2.06915	0.00255925	21.0679
5	145904236	A	G	0.0723128	-0.127554	0.0278086	4.50014e-06	rs4913051	8213	GCST90200443	Pseudouridine levels	2.52017	0.00255577	21.0392
5	177529598	C	G	0.04815	-0.159652	0.0337209	2.19562e-06	rs28473373	8213	GCST90200443	Pseudouridine levels	3.05598	0.00272252	22.4156
6	107008202	T	C	0.347761	-0.0697917	0.0150336	3.44433e-06	rs1665914	8213	GCST90200443	Pseudouridine levels	1.36243	0.00261786	21.5517
6	130124979	T	A	0.114279	-0.0999464	0.0223737	7.9274e-06	rs36009197	8213	GCST90200443	Pseudouridine levels	2.02763	0.00242442	19.9553
10	127645067	A	G	0.358767	0.0686049	0.0154474	8.94614e-06	rs11595998	8213	GCST90200443	Pseudouridine levels	1.39993	0.00239641	19.7242
12	120975224	A	G	0.350563	0.076533	0.0150118	3.42932e-07	rs148608463	8213	GCST90200443	Pseudouridine levels	1.36045	0.00315546	25.9915
14	40784449	G	C	0.0298233	0.196244	0.0422355	3.37741e-06	rs150297213	8213	GCST90200443	Pseudouridine levels	3.82762	0.00262241	21.5892
14	57596971	C	G	0.118458	0.102831	0.0219625	2.8396e-06	rs75538780	8213	GCST90200443	Pseudouridine levels	1.99036	0.00266275	21.9222
15	84950916	A	G	0.150646	-0.108652	0.020066	6.13894e-08	rs11073839	8213	GCST90200443	Pseudouridine levels	1.81849	0.00355803	29.3193
16	20381010	A	G	0.192804	-0.102485	0.0183808	2.46613e-08	rs77924615	8213	GCST90200443	Pseudouridine levels	1.66577	0.00377185	31.0879
17	65593398	T	C	0.0195146	-0.231802	0.0515528	6.91118e-06	rs149866023	8213	GCST90200443	Pseudouridine levels	4.672	0.00245621	20.2176
18	11087708	C	G	0.481398	0.064627	0.0145886	9.4241e-06	rs8091384	8213	GCST90200443	Pseudouridine levels	1.3221	0.00238434	19.6246
18	26489985	T	C	0.0124094	0.286009	0.0640696	8.04306e-06	rs16942363	8213	GCST90200443	Pseudouridine levels	5.80635	0.00242107	19.9276
19	46225995	G	A	0.717274	-0.0706679	0.0159514	9.41491e-06	rs1019213	8213	GCST90200443	Pseudouridine levels	1.44561	0.00238459	19.6267
19	47046732	T	C	0.014989	-0.278553	0.0583525	1.80935e-06	rs10411485	8213	GCST90200443	Pseudouridine levels	5.28823	0.00276756	22.7875
20	52070514	T	C	0.0662945	0.127614	0.028768	9.16588e-06	rs35042303	8213	GCST90200443	Pseudouridine levels	2.60712	0.00239079	19.6778
1	19722845	A	G	0.0135837	0.351118	0.0695282	4.41795e-07	rs77277881	7564	GCST90200450	Caproate (6:0) levels	6.04696	0.00336113	25.5026
1	75682788	A	C	0.30433	-0.190398	0.0172015	1.77905e-28	rs12087626	7564	GCST90200450	Caproate (6:0) levels	1.49604	0.0159432	122.516
1	240101960	A	G	0.0137352	0.316983	0.0695703	5.20625e-06	rs187444803	7564	GCST90200450	Caproate (6:0) levels	6.05062	0.00273777	20.7598
2	227254935	G	C	0.00205108	0.795325	0.17723	7.20567e-06	rs59354201	7564	GCST90200450	Caproate (6:0) levels	15.4139	0.00265597	20.1379
3	58913907	T	A	0.0327641	0.238944	0.0448969	1.02597e-07	rs7653229	7564	GCST90200450	Caproate (6:0) levels	3.90474	0.00373164	28.3243
4	16438266	G	A	0.0560069	-0.164619	0.0349694	2.50756e-06	rs7699323	7564	GCST90200450	Caproate (6:0) levels	3.04133	0.00292197	22.1607
4	116517469	A	G	0.213364	0.0973242	0.0199671	1.09242e-06	rs34615322	7564	GCST90200450	Caproate (6:0) levels	1.73656	0.00313193	23.7581
4	188327204	A	C	0.0448463	0.17103	0.0386779	9.78386e-06	rs73031046	7564	GCST90200450	Caproate (6:0) levels	3.36387	0.00257906	19.5532
6	162624711	T	C	0.0125665	0.355575	0.0717517	7.20989e-07	rs71567664	7564	GCST90200450	Caproate (6:0) levels	6.24034	0.00323708	24.5583
8	11656635	T	C	0.175568	-0.0995665	0.0216541	4.26458e-06	rs13254568	7564	GCST90200450	Caproate (6:0) levels	1.88328	0.00278803	21.142
9	119512686	G	A	0.0149927	0.320946	0.0661934	1.24332e-06	rs77246088	7564	GCST90200450	Caproate (6:0) levels	5.75692	0.0030992	23.509
11	2142979	C	G	0.00935775	0.405877	0.083088	1.0348e-06	rs35224423	7564	GCST90200450	Caproate (6:0) levels	7.22627	0.00314563	23.8623
11	15426894	C	T	0.0202837	0.256599	0.0570845	6.9547e-06	rs140409422	7564	GCST90200450	Caproate (6:0) levels	4.96471	0.00266488	20.2057
12	1985021	C	T	0.0351516	0.199425	0.0433623	4.2445e-06	rs61908034	7564	GCST90200450	Caproate (6:0) levels	3.77127	0.00278923	21.1512
12	15975035	A	G	0.141713	0.113531	0.0234947	1.3504e-06	rs71459199	7564	GCST90200450	Caproate (6:0) levels	2.04336	0.00307832	23.3501
12	70904391	C	T	0.071911	0.146074	0.0309233	2.31546e-06	rs77389939	7564	GCST90200450	Caproate (6:0) levels	2.68944	0.0029421	22.3138
14	24694683	G	A	0.0947699	-0.129553	0.027388	2.24204e-06	rs68146491	7564	GCST90200450	Caproate (6:0) levels	2.38197	0.00295022	22.3756
15	98710393	T	C	0.0662471	0.154945	0.0327968	2.30796e-06	rs12901570	7564	GCST90200450	Caproate (6:0) levels	2.85238	0.0029429	22.3199
16	64741791	A	G	0.00798935	-0.394309	0.0891284	9.68624e-06	rs75716342	7564	GCST90200450	Caproate (6:0) levels	7.75161	0.00258156	19.5723
16	68650893	C	A	0.975717	-0.236992	0.0524625	6.26178e-06	rs9927814	7564	GCST90200450	Caproate (6:0) levels	4.56273	0.0026913	20.4065
17	2381004	T	C	0.0142252	-0.303402	0.0678124	7.67186e-06	rs1801761	7564	GCST90200450	Caproate (6:0) levels	5.89773	0.00264018	20.0179
17	42956437	G	T	0.00775245	0.416728	0.0909629	4.62094e-06	rs147982581	7564	GCST90200450	Caproate (6:0) levels	7.91116	0.00276781	20.9883
17	51257863	C	A	0.0152257	-0.2925	0.0647914	6.34679e-06	rs75854299	7564	GCST90200450	Caproate (6:0) levels	5.63499	0.00268789	20.3806
22	32557282	A	G	0.00861378	0.436181	0.0874317	6.0748e-07	rs150000692	7564	GCST90200450	Caproate (6:0) levels	7.60405	0.00328044	24.8883
1	203177621	G	T	0.913927	0.130968	0.0265485	8.09066e-07	rs903359	8247	GCST90200465	X-11787 levels	2.41095	0.00294293	24.3361
2	73628380	T	G	0.22342	-0.444806	0.0171704	5.8011e-148	rs10178409	8247	GCST90200465	X-11787 levels	1.5593	0.0752672	671.09
4	23901682	C	A	0.0448507	-0.170017	0.0361414	2.54861e-06	rs111730190	8247	GCST90200465	X-11787 levels	3.28211	0.00267683	22.1297
5	66982704	T	C	0.00739247	0.447878	0.087681	3.25523e-07	rs6890940	8247	GCST90200465	X-11787 levels	7.96257	0.00315461	26.0921
5	86337545	T	G	0.118212	-0.104529	0.0231593	6.37731e-06	rs7727064	8247	GCST90200465	X-11787 levels	2.10317	0.00246468	20.3715
6	56077740	T	G	0.971135	-0.222219	0.0448971	7.4401e-07	rs969513	8247	GCST90200465	X-11787 levels	4.07724	0.00296242	24.4977
7	27351659	C	A	0.015028	0.278012	0.061361	5.8774e-06	rs75435028	8247	GCST90200465	X-11787 levels	5.57238	0.00248354	20.5278
9	24544852	G	C	0.00814887	-0.390007	0.0834047	2.92412e-06	rs116967756	8247	GCST90200465	X-11787 levels	7.57423	0.00264498	21.8657
10	22495923	C	T	0.00870952	-0.357496	0.080503	8.96327e-06	rs139587435	8247	GCST90200465	X-11787 levels	7.31072	0.00238611	19.7205
10	54416256	G	C	0.32973	0.072174	0.0160461	6.86233e-06	rs7916907	8247	GCST90200465	X-11787 levels	1.45719	0.00244775	20.2312
10	94965778	C	A	0.193345	-0.337856	0.0186166	1.33043e-73	rs4917639	8247	GCST90200465	X-11787 levels	1.69063	0.0384115	329.354
11	36197107	A	T	0.106682	0.109647	0.0247374	9.31708e-06	rs17813381	8247	GCST90200465	X-11787 levels	2.24648	0.00237717	19.6465
11	128486833	C	A	0.30818	0.081479	0.0164299	7.07899e-07	rs4628683	8247	GCST90200465	X-11787 levels	1.49205	0.00297398	24.5936
12	24165217	C	A	0.0577157	-0.16794	0.0322635	1.9372e-07	rs77945651	8247	GCST90200465	X-11787 levels	2.92995	0.00327544	27.0948
12	125583271	A	C	0.0168792	0.253688	0.0573764	9.80348e-06	rs60554662	8247	GCST90200465	X-11787 levels	5.21052	0.00236545	19.5494
13	99866146	A	T	0.732868	0.110726	0.0174278	2.10603e-10	rs2390354	8247	GCST90200465	X-11787 levels	1.58267	0.00487195	40.3658
15	45013591	C	G	0.118109	0.104685	0.0232098	6.47065e-06	rs11634372	8247	GCST90200465	X-11787 levels	2.10775	0.0024613	20.3435
17	812639	C	T	0.381864	-0.0694297	0.0155465	7.97225e-06	rs581726	8247	GCST90200465	X-11787 levels	1.41182	0.00241316	19.9446
19	39211503	C	G	0.36276	-0.0692209	0.0156547	9.79164e-06	rs11083516	8247	GCST90200465	X-11787 levels	1.42165	0.00236573	19.5517
21	38520721	C	T	0.0117747	0.312106	0.0688567	5.82389e-06	rs117780186	8247	GCST90200465	X-11787 levels	6.25308	0.00248565	20.5453
22	42537072	C	T	0.139367	0.101753	0.0215416	2.3174e-06	rs6002790	8247	GCST90200465	X-11787 levels	1.95626	0.00269882	22.312
2	53824363	T	G	0.100607	-0.122225	0.0267098	4.73861e-06	rs55958328	7778	GCST90200528	X-17146 levels	2.35562	0.00268568	20.9401
2	144617839	T	C	0.0126648	-0.316147	0.0712728	9.17591e-06	rs116098515	7778	GCST90200528	X-17146 levels	6.28576	0.00252393	19.6757
2	239503742	A	G	0.0194814	-0.275384	0.0580169	2.06844e-06	rs73005393	7778	GCST90200528	X-17146 levels	5.11668	0.00288905	22.5304
3	174658191	G	A	0.0115439	0.363492	0.0744043	1.03235e-06	rs34864402	7778	GCST90200528	X-17146 levels	6.56194	0.00305989	23.8668
4	16349191	T	C	0.0582719	-0.154246	0.0340989	6.08279e-06	rs11723926	7778	GCST90200528	X-17146 levels	3.00728	0.00262452	20.462
4	27831062	C	T	0.0428479	0.175374	0.0394521	8.77877e-06	rs73251808	7778	GCST90200528	X-17146 levels	3.4794	0.00253473	19.7601
4	187602779	T	A	0.00811437	0.417729	0.0886752	2.46771e-06	rs149956481	7778	GCST90200528	X-17146 levels	7.82053	0.00284571	22.1914
5	34071867	T	C	0.00862404	0.38365	0.086404	8.98786e-06	rs188834895	7778	GCST90200528	X-17146 levels	7.62023	0.00252899	19.7153
5	40323315	T	C	0.0531117	-0.162779	0.0352362	3.84384e-06	rs115419645	7778	GCST90200528	X-17146 levels	3.10759	0.00273698	21.3412
5	121182063	G	T	0.152117	-0.101116	0.0225232	7.14128e-06	rs2914083	7778	GCST90200528	X-17146 levels	1.98639	0.00258523	20.1549
6	129683839	C	G	0.335081	0.0779032	0.0171142	5.31467e-06	rs17057582	7778	GCST90200528	X-17146 levels	1.50935	0.00265757	20.7204
6	161904229	A	G	0.0107747	0.355718	0.078813	6.37835e-06	rs147985078	7778	GCST90200528	X-17146 levels	6.95075	0.0026129	20.3712
7	131668108	A	G	0.0818076	0.131537	0.0290067	5.76796e-06	rs145723333	7778	GCST90200528	X-17146 levels	2.55819	0.00263752	20.5636
8	100957392	G	A	0.549017	0.0759356	0.0163007	3.1864e-06	rs7833646	7778	GCST90200528	X-17146 levels	1.43761	0.00278299	21.7009
10	51596107	A	G	0.0171344	-0.321034	0.0612389	1.58565e-07	rs137942730	7778	GCST90200528	X-17146 levels	5.40084	0.00352175	27.4819
16	8263144	G	A	0.0410924	0.178989	0.0399231	7.34814e-06	rs75205730	7778	GCST90200528	X-17146 levels	3.52094	0.00257826	20.1004
18	8791325	C	T	0.128855	-0.127893	0.0242258	1.29733e-07	rs72938104	7778	GCST90200528	X-17146 levels	2.13655	0.00357131	27.87
19	570193	C	G	0.253787	-0.0904389	0.0185101	1.02954e-06	rs10401448	7778	GCST90200528	X-17146 levels	1.63246	0.00306059	23.8722
22	28508193	G	A	0.158438	0.101926	0.0216701	2.557e-06	rs6519752	7778	GCST90200528	X-17146 levels	1.91115	0.00283699	22.1232
22	43861694	A	G	0.0865832	0.128868	0.0283471	5.46606e-06	rs34601004	7778	GCST90200528	X-17146 levels	2.50001	0.00265072	20.6668
1	116110039	T	C	0.0906228	0.126369	0.0281931	7.38596e-06	rs12129637	7071	GCST90200537	X-16087 levels	2.37074	0.00283403	20.0907
2	21828122	G	A	0.0187943	0.286947	0.059196	1.25089e-06	rs11898468	7071	GCST90200537	X-16087 levels	4.97775	0.00331299	23.4973
2	57202842	A	G	0.0237011	-0.239646	0.0526798	5.38763e-06	rs148836646	7071	GCST90200537	X-16087 levels	4.4298	0.00291894	20.6944
2	68974079	G	A	0.647137	-0.0888089	0.0170779	1.99042e-07	rs4072127	7071	GCST90200537	X-16087 levels	1.43607	0.0038109	27.0423
3	169654737	T	A	0.00737903	0.475365	0.0931991	3.387e-07	rs183827132	7071	GCST90200537	X-16087 levels	7.83704	0.00366672	26.0154
5	13788777	A	C	0.280909	0.0795865	0.017888	8.62084e-06	rs10513155	7071	GCST90200537	X-16087 levels	1.50419	0.00279243	19.795
5	59287387	G	A	0.24148	-0.0825569	0.0186498	9.56847e-06	rs2028836	7071	GCST90200537	X-16087 levels	1.56825	0.00276438	19.5956
5	140755218	T	C	0.00872217	0.390603	0.0866845	6.60504e-06	rs145409047	7071	GCST90200537	X-16087 levels	7.28923	0.00286408	20.3043
6	25798704	A	G	0.544739	-0.258319	0.0158671	1.36547e-59	rs1165215	7071	GCST90200537	X-16087 levels	1.33425	0.0361388	265.044
6	37353428	C	G	0.123687	-0.113515	0.0246996	4.3103e-06	rs56242039	7071	GCST90200537	X-16087 levels	2.07697	0.00297902	21.1216
7	103705790	G	C	0.0127034	-0.327379	0.0723512	6.04342e-06	rs112983013	7071	GCST90200537	X-16087 levels	6.08396	0.00288799	20.4744
10	15611548	A	G	0.33076	-0.0805228	0.017305	3.26907e-06	rs12784596	7071	GCST90200537	X-16087 levels	1.45516	0.00305357	21.6518
10	95060813	A	G	0.292737	0.174229	0.0175423	3.02288e-23	rs77794699	7071	GCST90200537	X-16087 levels	1.47512	0.0137623	98.6434
11	87887636	G	A	0.0133088	0.353937	0.0696607	3.75703e-07	rs78175246	7071	GCST90200537	X-16087 levels	5.85772	0.00363861	25.8152
11	90299383	C	T	0.0114136	0.339024	0.075498	7.10532e-06	rs138862168	7071	GCST90200537	X-16087 levels	6.34857	0.00284443	20.1646
12	20944395	G	A	0.226167	0.109375	0.0192102	1.24401e-08	rs12814270	7071	GCST90200537	X-16087 levels	1.61537	0.00456486	32.417
14	77223374	A	C	0.260832	0.0816444	0.0184599	9.7426e-06	rs383203	7071	GCST90200537	X-16087 levels	1.55228	0.00275954	19.5611
15	79595970	C	T	0.391063	-0.0736516	0.0165089	8.14521e-06	rs7163105	7071	GCST90200537	X-16087 levels	1.38822	0.00280769	19.9034
17	13100851	T	A	0.0584249	0.159338	0.0346727	4.31757e-06	rs72817206	7071	GCST90200537	X-16087 levels	2.9156	0.00297858	21.1185
17	30892296	A	G	0.013419	-0.317157	0.0700704	6.00377e-06	rs71372243	7071	GCST90200537	X-16087 levels	5.89217	0.00288978	20.487
17	50683692	A	G	0.068758	-0.195702	0.0316994	6.67174e-10	rs11568591	7071	GCST90200537	X-16087 levels	2.66558	0.00536284	38.1143
18	58814558	G	A	0.0222853	0.302925	0.0542577	2.36299e-08	rs73437925	7071	GCST90200537	X-16087 levels	4.56249	0.00439014	31.1708
19	13308982	T	C	0.00482201	-0.523679	0.116124	6.49331e-06	rs116924509	7071	GCST90200537	X-16087 levels	9.76478	0.00286867	20.337
20	50220941	A	G	0.450886	0.0749851	0.0164846	5.39537e-06	rs6012878	7071	GCST90200537	X-16087 levels	1.38618	0.00291854	20.6916
1	51465452	G	A	0.0380078	0.179573	0.0399383	6.91645e-06	rs17397993	8232	GCST90200584	X-21736 levels	3.62362	0.0024504	20.2164
1	75638072	C	T	0.211618	-0.111809	0.0186058	1.86232e-09	rs12145550	8232	GCST90200584	X-21736 levels	1.68811	0.00436873	36.1124
1	115415286	C	T	0.00990038	-0.349983	0.0775807	6.44598e-06	rs143280608	8232	GCST90200584	X-21736 levels	7.03893	0.00246669	20.351
1	119798295	A	G	0.70301	-0.104394	0.0168534	5.8562e-10	rs1163541	8232	GCST90200584	X-21736 levels	1.52912	0.00464041	38.3686
1	151956239	G	A	0.31578	0.0857333	0.0163754	1.64541e-07	rs6684114	8232	GCST90200584	X-21736 levels	1.48575	0.00331949	27.4104
2	29713850	A	T	0.0104712	-0.375945	0.0750812	5.52342e-07	rs372948228	8232	GCST90200584	X-21736 levels	6.81215	0.00303714	25.0718
3	10667825	G	A	0.0279169	0.224855	0.0455544	7.97579e-07	rs77987437	8232	GCST90200584	X-21736 levels	4.13317	0.00295162	24.3638
3	111769566	A	G	0.739277	0.0796373	0.0174637	5.11134e-06	rs13095929	8232	GCST90200584	X-21736 levels	1.58449	0.00252037	20.7951
3	136938110	A	T	0.013262	0.333711	0.0665687	5.35803e-07	rs76316086	8232	GCST90200584	X-21736 levels	6.0398	0.00304423	25.1305
3	144468631	A	G	0.0140535	0.29681	0.0643242	3.94462e-06	rs73151600	8232	GCST90200584	X-21736 levels	5.83616	0.0025804	21.2916
5	111776895	A	C	0.0181274	0.274767	0.0568066	1.31893e-06	rs148983195	8232	GCST90200584	X-21736 levels	5.15408	0.00283465	23.3955
5	167502348	C	A	0.613799	0.0705567	0.0159524	9.73618e-06	rs1025483	8232	GCST90200584	X-21736 levels	1.44737	0.00237134	19.5625
6	25784253	A	C	0.302693	-0.0748897	0.0165857	6.32238e-06	rs12662869	8232	GCST90200584	X-21736 levels	1.50483	0.00247117	20.3881
6	160290121	C	G	0.402461	-0.0729564	0.0154142	2.21142e-06	rs2504949	8232	GCST90200584	X-21736 levels	1.39854	0.00271459	22.4019
8	34790334	G	A	0.0234071	0.268251	0.0505762	1.13355e-07	rs35394837	8232	GCST90200584	X-21736 levels	4.5888	0.0034065	28.1313
8	71310916	A	G	0.303801	0.077669	0.0165614	2.73519e-06	rs34524022	8232	GCST90200584	X-21736 levels	1.50262	0.00266528	21.9939
9	4851461	G	A	0.886649	-0.110062	0.0243042	5.9399e-06	rs459683	8232	GCST90200584	X-21736 levels	2.20513	0.0024856	20.5075
9	69448755	T	C	0.0133771	0.319377	0.065677	1.15713e-06	rs117158361	8232	GCST90200584	X-21736 levels	5.9589	0.00286507	23.6473
9	127410707	A	T	0.241117	-0.0808884	0.0180772	7.65507e-06	rs10987640	8232	GCST90200584	X-21736 levels	1.64015	0.00242692	20.0221
10	63561387	A	C	0.477959	0.0742139	0.0151325	9.37676e-07	rs12245149	8232	GCST90200584	X-21736 levels	1.37298	0.00291395	24.0519
11	1904987	C	T	0.0193737	0.250958	0.0552029	5.46519e-06	rs60503252	8232	GCST90200584	X-21736 levels	5.00858	0.00250489	20.667
11	69509535	A	G	0.00438971	0.555707	0.115345	1.45154e-06	rs140752642	8232	GCST90200584	X-21736 levels	10.4653	0.00281236	23.211
12	101118427	G	T	0.133161	-0.107991	0.0227969	2.16796e-06	rs34702551	8232	GCST90200584	X-21736 levels	2.06837	0.0027192	22.44
13	28547605	T	C	0.102506	-0.113303	0.025151	6.64006e-06	rs60432991	8232	GCST90200584	X-21736 levels	2.28196	0.00245982	20.2942
13	105422547	C	T	0.406372	0.0707963	0.0159315	8.83841e-06	rs2147479	8232	GCST90200584	X-21736 levels	1.44547	0.00239369	19.7473
14	54978710	C	T	0.0412308	0.177286	0.0380457	3.16498e-06	rs75905424	8232	GCST90200584	X-21736 levels	3.4519	0.00263144	21.7139
15	53622218	A	G	0.450881	0.0719696	0.0152484	2.36061e-06	rs10851542	8232	GCST90200584	X-21736 levels	1.38349	0.00269945	22.2766
15	70699689	C	T	0.0394591	0.198904	0.0394945	4.74747e-07	rs78588389	8232	GCST90200584	X-21736 levels	3.58335	0.0030724	25.3638
16	77807774	A	G	0.957796	0.177709	0.0377319	2.47984e-06	rs2966062	8232	GCST90200584	X-21736 levels	3.42343	0.00268802	22.182
17	10111022	C	G	0.015812	-0.280414	0.0615377	5.19415e-06	rs77875559	8232	GCST90200584	X-21736 levels	5.58334	0.00251665	20.7643
17	37235780	T	C	0.0159329	-0.271014	0.0604834	7.4363e-06	rs72826199	8232	GCST90200584	X-21736 levels	5.48768	0.00243362	20.0776
17	78657179	G	A	0.017402	-0.286572	0.058427	9.35316e-07	rs145139967	8232	GCST90200584	X-21736 levels	5.3011	0.00291456	24.0569
21	22236978	A	G	0.0418761	-0.16801	0.0377718	8.66595e-06	rs76030204	8232	GCST90200584	X-21736 levels	3.42705	0.00239824	19.7849
1	65843709	C	A	0.57045	0.0886534	0.0178413	6.73019e-07	rs4077431	6531	GCST90200597	X-22834 levels	1.44184	0.00376749	24.691
2	231861590	T	C	0.28006	-0.0901291	0.0193185	3.07976e-06	rs1866599	6531	GCST90200597	X-22834 levels	1.56122	0.0033227	21.7662
4	48854035	T	C	0.0272031	-0.233643	0.0528852	9.96495e-06	rs116423847	6531	GCST90200597	X-22834 levels	4.2739	0.00298053	19.5181
4	61797776	C	G	0.0320345	-0.221208	0.049486	7.81771e-06	rs116186523	6531	GCST90200597	X-22834 levels	3.99919	0.00305115	19.9819
4	91768806	T	A	0.0292083	-0.234164	0.0517032	5.92647e-06	rs75736651	6531	GCST90200597	X-22834 levels	4.17837	0.00313182	20.5119
5	43112525	A	G	0.0222136	0.262767	0.0588631	8.04334e-06	rs112396412	6531	GCST90200597	X-22834 levels	4.757	0.00304288	19.9276
6	15365483	T	C	0.0342077	-0.255547	0.0477982	8.97332e-08	rs74857545	6531	GCST90200597	X-22834 levels	3.86279	0.00435888	28.5837
7	95998459	A	G	0.641935	-0.0807305	0.0179967	7.26215e-06	rs1488514	6531	GCST90200597	X-22834 levels	1.4544	0.0030726	20.1229
8	51361218	C	G	0.0127437	-0.371228	0.077735	1.79205e-06	rs74395074	6531	GCST90200597	X-22834 levels	6.28212	0.00348087	22.806
8	142179352	T	C	0.0725819	-0.160116	0.0335014	1.75839e-06	rs72685582	6531	GCST90200597	X-22834 levels	2.7074	0.00348642	22.8425
9	37343410	G	A	0.0549594	-0.17131	0.0381993	7.30375e-06	rs80285509	6531	GCST90200597	X-22834 levels	3.08706	0.00307095	20.112
9	38922405	T	C	0.0123315	-0.381893	0.0817474	2.98823e-06	rs572429838	6531	GCST90200597	X-22834 levels	6.60638	0.0033315	21.8241
10	29887259	A	C	0.325134	0.0909208	0.0190393	1.79315e-06	rs2989408	6531	GCST90200597	X-22834 levels	1.53865	0.00348068	22.8047
11	78170052	A	G	0.0420012	-0.202313	0.0434319	3.19043e-06	rs230665	6531	GCST90200597	X-22834 levels	3.50993	0.0033124	21.6985
11	120342585	T	C	0.0240038	-0.259784	0.0573503	5.90466e-06	rs79775844	6531	GCST90200597	X-22834 levels	4.63474	0.00313288	20.5189
12	21208279	C	A	0.170479	0.113234	0.0228991	7.61757e-07	rs73063122	6531	GCST90200597	X-22834 levels	1.85058	0.00373118	24.4521
12	40174631	G	A	0.210259	-0.0985809	0.0214154	4.15888e-06	rs11175458	6531	GCST90200597	X-22834 levels	1.73068	0.00323504	21.1901
14	28196068	A	G	0.183738	-0.104672	0.0225328	3.39537e-06	rs67908707	6531	GCST90200597	X-22834 levels	1.82098	0.00329421	21.579
14	53855493	G	C	0.0694745	0.154133	0.0346601	8.7085e-06	rs118005582	6531	GCST90200597	X-22834 levels	2.80104	0.00301975	19.7757
15	79351687	A	G	0.423789	0.0812826	0.0180058	6.35458e-06	rs1962718	6531	GCST90200597	X-22834 levels	1.45513	0.0031115	20.3784
15	100140439	C	T	0.0506388	0.179695	0.0392918	4.7998e-06	rs72755203	6531	GCST90200597	X-22834 levels	3.17535	0.00319325	20.9155
21	46157635	C	T	0.0968237	-0.132548	0.0292415	5.81837e-06	rs8132068	6531	GCST90200597	X-22834 levels	2.36314	0.00313715	20.5469
1	15815147	T	C	0.00922896	0.376273	0.0840093	7.5014e-06	rs150585957	7662	GCST90200609	X-23587 levels	7.35357	0.00261208	20.0609
1	67500110	G	A	0.270126	0.0804409	0.0180015	7.87475e-06	rs4655719	7662	GCST90200609	X-23587 levels	1.57572	0.00260002	19.9681
3	8495933	G	A	0.0714659	0.140092	0.0312095	7.16401e-06	rs114632007	7662	GCST90200609	X-23587 levels	2.73186	0.00262351	20.149
4	137064822	G	T	0.249538	-0.0866434	0.0185809	3.1157e-06	rs34396049	7662	GCST90200609	X-23587 levels	1.62644	0.00283059	21.7439
5	150243127	C	G	0.0460561	0.183707	0.0384078	1.72641e-06	rs72837597	7662	GCST90200609	X-23587 levels	3.36194	0.00297775	22.8777
5	169751989	A	G	0.0121296	0.335304	0.0712202	2.50168e-06	rs144394946	7662	GCST90200609	X-23587 levels	6.23411	0.00288528	22.1652
5	171820136	T	C	0.00910997	0.373958	0.0833877	7.30626e-06	rs188649493	7662	GCST90200609	X-23587 levels	7.29916	0.00261863	20.1114
6	6908740	T	G	0.185574	0.0937653	0.0208799	7.09893e-06	rs13218948	7662	GCST90200609	X-23587 levels	1.82768	0.00262577	20.1664
6	150251194	C	T	0.0592607	0.159531	0.0341731	3.03656e-06	rs6910142	7662	GCST90200609	X-23587 levels	2.99127	0.002837	21.7932
7	745719	T	C	0.0286455	0.223948	0.0486686	4.19477e-06	rs77829489	7662	GCST90200609	X-23587 levels	4.2601	0.00275657	21.1737
7	16600829	A	G	0.00783904	0.406082	0.090936	7.98494e-06	rs35504966	7662	GCST90200609	X-23587 levels	7.95989	0.00259656	19.9414
7	16782255	T	C	0.0374363	-0.199116	0.0420549	2.19424e-06	rs74357778	7662	GCST90200609	X-23587 levels	3.68119	0.00291797	22.4171
8	27182550	G	A	0.0058376	0.488113	0.105368	3.61323e-06	rs78233450	7662	GCST90200609	X-23587 levels	9.22316	0.0027937	21.4597
8	38026792	C	T	0.785126	0.0882578	0.0194897	5.94216e-06	rs28797500	7662	GCST90200609	X-23587 levels	1.70599	0.00266997	20.5067
9	30490326	C	T	0.00977434	0.362042	0.0817708	9.53207e-06	rs186198655	7662	GCST90200609	X-23587 levels	7.15763	0.0025526	19.6029
9	82754588	A	G	0.0210899	-0.249449	0.0559149	8.14908e-06	rs185559827	7662	GCST90200609	X-23587 levels	4.89439	0.00259151	19.9025
10	101130337	G	T	0.303414	0.0780341	0.0176595	9.9243e-06	rs3808946	7662	GCST90200609	X-23587 levels	1.54579	0.0025426	19.5259
10	114266847	G	T	0.0683071	-0.140813	0.031558	8.11798e-06	rs7069675	7662	GCST90200609	X-23587 levels	2.76236	0.00259245	19.9098
10	124092853	T	C	0.0129402	-0.328947	0.0711375	3.76219e-06	rs4478922	7662	GCST90200609	X-23587 levels	6.22687	0.00278365	21.3823
11	46234605	A	T	0.126113	-0.106685	0.0240827	9.42514e-06	rs7104451	7662	GCST90200609	X-23587 levels	2.10803	0.00255539	19.6244
15	48594357	T	C	0.0116218	-0.40261	0.0748998	7.645e-08	rs150644298	7662	GCST90200609	X-23587 levels	6.55619	0.00375789	28.894
15	66049606	T	C	0.0129547	0.318842	0.0704352	5.99006e-06	rs72742900	7662	GCST90200609	X-23587 levels	6.16539	0.00266798	20.4914
17	74016462	T	C	0.00980782	0.371828	0.0814832	5.03687e-06	rs117752184	7662	GCST90200609	X-23587 levels	7.13246	0.00271107	20.8232
18	25075049	C	A	0.0102803	-0.352382	0.0797017	9.81283e-06	rs146412467	7662	GCST90200609	X-23587 levels	6.97652	0.0025454	19.5475
21	42088487	T	C	0.0428215	0.17357	0.0391234	9.14469e-06	rs112719730	7662	GCST90200609	X-23587 levels	3.42458	0.00256291	19.6823
1	5093258	C	T	0.296045	-0.0790232	0.0176677	7.72225e-06	rs12402345	8074	GCST90200631	X-24306 levels	1.58754	0.00247225	20.0055
1	93720847	C	G	0.0322379	-0.198533	0.0443433	7.56321e-06	rs181643091	8074	GCST90200631	X-24306 levels	3.98449	0.00247714	20.0452
2	40405105	C	A	0.0281463	-0.236954	0.0474827	6.02807e-07	rs10490044	8074	GCST90200631	X-24306 levels	4.26658	0.00307566	24.9033
2	44979313	G	A	0.426748	0.0731122	0.0158201	3.80995e-06	rs478921	8074	GCST90200631	X-24306 levels	1.42152	0.00263896	21.358
3	74992128	A	G	0.00879711	0.388773	0.0843028	3.99524e-06	rs144696865	8074	GCST90200631	X-24306 levels	7.57507	0.00262775	21.2671
3	159552735	T	G	0.0323958	0.217214	0.043816	7.14407e-07	rs115788407	8074	GCST90200631	X-24306 levels	3.93711	0.00303535	24.5759
4	17093344	G	A	0.128486	-0.109405	0.0235459	3.37644e-06	rs73135080	8074	GCST90200631	X-24306 levels	2.11573	0.00266749	21.5896
4	189147585	A	G	0.881676	0.123611	0.0249463	7.23024e-07	rs13125304	8074	GCST90200631	X-24306 levels	2.24156	0.00303251	24.5529
5	133331977	A	G	0.035005	0.195147	0.0425989	4.6271e-06	rs12516323	8074	GCST90200631	X-24306 levels	3.82774	0.00259309	20.9859
5	166523951	A	G	0.0154259	0.311264	0.0635891	9.8342e-07	rs189422023	8074	GCST90200631	X-24306 levels	5.71383	0.00295954	23.9603
7	15129726	C	T	0.421959	0.0730502	0.0158808	4.22665e-06	rs2080042	8074	GCST90200631	X-24306 levels	1.42698	0.00261445	21.1591
7	38393277	G	T	0.12042	-0.10869	0.0242366	7.30786e-06	rs35130768	8074	GCST90200631	X-24306 levels	2.17779	0.00248527	20.1111
7	52595105	A	G	0.189565	-0.0900685	0.0198491	5.68822e-06	rs4576384	8074	GCST90200631	X-24306 levels	1.78355	0.00254435	20.5904
8	4421820	G	A	0.381785	0.0755691	0.0165195	4.77281e-06	rs1438196	8074	GCST90200631	X-24306 levels	1.48437	0.00258577	20.9264
8	16863033	A	G	0.147733	-0.111383	0.0219986	4.12248e-07	rs62504206	8074	GCST90200631	X-24306 levels	1.97669	0.00316584	25.6359
8	30959994	G	A	0.00993295	0.35602	0.0792361	7.01743e-06	rs16877581	8074	GCST90200631	X-24306 levels	7.11979	0.00249481	20.1884
8	142018952	T	C	0.0710383	-0.139868	0.0305992	4.85453e-06	rs12545923	8074	GCST90200631	X-24306 levels	2.7495	0.00258174	20.8938
10	71013639	G	A	0.0415216	0.19985	0.0392538	3.55783e-07	rs55749430	8074	GCST90200631	X-24306 levels	3.52717	0.00320089	25.9206
10	109420635	C	T	0.101378	0.117774	0.0260762	6.28582e-06	rs11194653	8074	GCST90200631	X-24306 levels	2.34309	0.00252077	20.3991
11	99735749	T	C	0.00186104	0.809762	0.181502	8.1411e-06	rs185373542	8074	GCST90200631	X-24306 levels	16.3089	0.00245981	19.9045
13	23883833	T	C	0.0101529	0.362556	0.0797516	5.46583e-06	rs145627924	8074	GCST90200631	X-24306 levels	7.16612	0.00255376	20.6667
13	112181624	C	T	0.274108	0.0789013	0.0176785	8.07693e-06	rs9324266	8074	GCST90200631	X-24306 levels	1.58851	0.00246165	19.9195
14	67342254	G	A	0.990769	-0.40951	0.0828671	7.74194e-07	rs4899203	8074	GCST90200631	X-24306 levels	7.44606	0.00301628	24.4211
15	50205157	T	G	0.406881	0.0754138	0.0163417	3.93461e-06	rs2278166	8074	GCST90200631	X-24306 levels	1.46839	0.00263137	21.2964
17	81210271	G	C	0.103925	-0.114927	0.0258869	9.01362e-06	rs112064564	8074	GCST90200631	X-24306 levels	2.32608	0.00243581	19.7099
2	41876837	T	C	0.102094	0.116304	0.0260783	8.20406e-06	rs4952523	7841	GCST90200675	N-acetyltyrosine levels	2.30922	0.00253087	19.8898
2	73246185	C	G	0.060407	-0.186087	0.0332288	2.1415e-08	rs523355	7841	GCST90200675	N-acetyltyrosine levels	2.94239	0.00398481	31.3619
2	73507006	A	G	0.234527	0.727883	0.0166962	4.94065645841247e-324	rs13411311	7841	GCST90200675	N-acetyltyrosine levels	1.47844	0.19514	1900.59
2	73912384	C	T	0.0159228	0.399491	0.0625552	1.70053e-10	rs147484801	7841	GCST90200675	N-acetyltyrosine levels	5.53923	0.00517574	40.7838
2	149069373	G	A	0.0184594	-0.265208	0.0583874	5.5667e-06	rs115864106	7841	GCST90200675	N-acetyltyrosine levels	5.17017	0.00262502	20.6317
2	226461917	T	A	0.0169416	0.26835	0.0605954	9.48661e-06	rs116376456	7841	GCST90200675	N-acetyltyrosine levels	5.36569	0.00249562	19.6121
3	8145244	C	G	0.967099	0.245372	0.0438112	2.13525e-08	rs459059	7841	GCST90200675	N-acetyltyrosine levels	3.87946	0.00398552	31.3675
4	30295499	T	G	0.022855	-0.243406	0.0525001	3.54698e-06	rs116192325	7841	GCST90200675	N-acetyltyrosine levels	4.64885	0.00273459	21.4952
4	76703594	G	A	0.0212071	-0.241234	0.0544516	9.41268e-06	rs114917848	7841	GCST90200675	N-acetyltyrosine levels	4.82166	0.00249752	19.6271
6	25769561	C	A	0.410423	-0.0771592	0.0160959	1.63717e-06	rs12209125	7841	GCST90200675	N-acetyltyrosine levels	1.42528	0.00292289	22.9797
6	37058703	C	T	0.0646855	-0.141777	0.0319219	8.93945e-06	rs74506145	7841	GCST90200675	N-acetyltyrosine levels	2.82667	0.00251005	19.7258
6	68064808	A	G	0.523436	0.0734803	0.0158932	3.77561e-06	rs11758760	7841	GCST90200675	N-acetyltyrosine levels	1.40733	0.00271942	21.3756
6	106648546	T	C	0.0986403	-0.124754	0.0262854	2.07337e-06	rs9486433	7841	GCST90200675	N-acetyltyrosine levels	2.32756	0.00286532	22.5258
6	111227959	A	G	0.414518	-0.0789394	0.0163185	1.31532e-06	rs2297939	7841	GCST90200675	N-acetyltyrosine levels	1.44499	0.00297627	23.4006
7	28249317	A	T	0.0584788	-0.162585	0.0336257	1.33047e-06	rs71539561	7841	GCST90200675	N-acetyltyrosine levels	2.97754	0.00297348	23.3786
8	96082595	G	A	0.0385499	-0.184506	0.0408307	6.21917e-06	rs17698603	7841	GCST90200675	N-acetyltyrosine levels	3.61553	0.00259811	20.4196
8	128965005	A	C	0.0188028	0.267945	0.0577166	3.44352e-06	rs117847435	7841	GCST90200675	N-acetyltyrosine levels	5.11077	0.00274181	21.5521
10	52964628	A	G	0.123433	-0.112167	0.025233	8.77858e-06	rs11003293	7841	GCST90200675	N-acetyltyrosine levels	2.23437	0.00251442	19.7602
10	132404671	T	C	0.0574558	-0.179097	0.0337148	1.08359e-07	rs111647732	7841	GCST90200675	N-acetyltyrosine levels	2.98543	0.00358686	28.2186
11	67647176	G	A	0.828286	0.29997	0.0208317	5.19357e-47	rs7108760	7841	GCST90200675	N-acetyltyrosine levels	1.84463	0.0257696	207.351
12	613206	G	A	0.0181772	0.272652	0.0590804	3.93235e-06	rs141175000	7841	GCST90200675	N-acetyltyrosine levels	5.23154	0.00270951	21.2976
12	68113333	C	T	0.015559	-0.292822	0.0630974	3.47071e-06	rs11177058	7841	GCST90200675	N-acetyltyrosine levels	5.58724	0.00273988	21.537
12	95361936	T	C	0.0177587	-0.269432	0.0589244	4.81925e-06	rs71458589	7841	GCST90200675	N-acetyltyrosine levels	5.21772	0.00266005	20.9078
12	128680088	A	G	0.0189768	0.279095	0.05813	1.57697e-06	rs3892328	7841	GCST90200675	N-acetyltyrosine levels	5.14738	0.00293202	23.0517
13	65577461	A	G	0.147791	0.101082	0.0221213	4.89085e-06	rs9540479	7841	GCST90200675	N-acetyltyrosine levels	1.95883	0.0026565	20.8798
13	110281039	C	G	0.430515	-0.0727689	0.0161771	6.85072e-06	rs679450	7841	GCST90200675	N-acetyltyrosine levels	1.43247	0.0025746	20.2344
15	25678340	C	T	0.454491	0.0719144	0.0160466	7.4088e-06	rs2066710	7841	GCST90200675	N-acetyltyrosine levels	1.42092	0.0025556	20.0847
16	31459565	A	T	0.0618882	-0.149167	0.0327803	5.35199e-06	rs151069962	7841	GCST90200675	N-acetyltyrosine levels	2.90268	0.00263459	20.7071
16	84408320	C	T	0.00538255	-0.478765	0.108011	9.31258e-06	rs117495988	7841	GCST90200675	N-acetyltyrosine levels	9.56431	0.00250012	19.6476
20	40386443	C	T	0.0221499	0.252585	0.0531045	1.97098e-06	rs118137341	7841	GCST90200675	N-acetyltyrosine levels	4.70237	0.00287767	22.6231
22	17684194	G	A	0.0574294	0.156726	0.0339735	3.9656e-06	rs79783036	7841	GCST90200675	N-acetyltyrosine levels	3.00833	0.00270747	21.2815
22	23281906	C	T	0.0820752	-0.133391	0.0286056	3.11498e-06	rs9624073	7841	GCST90200675	N-acetyltyrosine levels	2.53301	0.00276622	21.7446
2	72905545	A	G	0.221759	-0.0958732	0.0188677	3.74777e-07	rs6719839	7935	GCST90200678	N-acetylasparagine levels	1.68071	0.0032442	25.82
2	73246185	C	G	0.0605752	-0.252308	0.0327972	1.43741e-14	rs523355	7935	GCST90200678	N-acetylasparagine levels	2.92153	0.00740497	59.1818
2	73473004	C	A	0.236802	1.04813	0.0141987	4.94065645841247e-324	rs62151652	7935	GCST90200678	N-acetylasparagine levels	1.2648	0.407198	5449.2
2	131631437	A	C	0.00605984	0.460978	0.100977	4.99098e-06	rs568417388	7935	GCST90200678	N-acetylasparagine levels	8.99489	0.00262022	20.8409
3	9279579	C	T	0.0289387	0.205921	0.0464342	9.22061e-06	rs139529266	7935	GCST90200678	N-acetylasparagine levels	4.13629	0.00247293	19.6664
5	15966188	G	C	0.847298	0.102073	0.0221584	4.09491e-06	rs32831	7935	GCST90200678	N-acetylasparagine levels	1.97384	0.00266776	21.22
5	103289316	T	C	0.0317992	0.207312	0.0445575	3.27622e-06	rs6890387	7935	GCST90200678	N-acetylasparagine levels	3.96912	0.00272136	21.6475
5	166759801	A	G	0.202219	0.0887937	0.0195512	5.58303e-06	rs918513	7935	GCST90200678	N-acetylasparagine levels	1.74159	0.0025933	20.6261
6	25830070	G	A	0.538529	0.0717362	0.0156982	4.88412e-06	rs1165176	7935	GCST90200678	N-acetylasparagine levels	1.39837	0.00262541	20.8822
7	14695522	C	T	0.498839	0.0690386	0.0155925	9.52495e-06	rs62448684	7935	GCST90200678	N-acetylasparagine levels	1.38896	0.00246515	19.6043
7	121024546	T	A	0.0180792	-0.264814	0.0584873	5.96243e-06	rs112682023	7935	GCST90200678	N-acetylasparagine levels	5.20997	0.00257751	20.5002
8	18346763	C	T	0.131802	0.111908	0.0230978	1.26638e-06	rs10094342	7935	GCST90200678	N-acetylasparagine levels	2.05752	0.00295026	23.4737
8	92351960	T	C	0.623741	-0.0722834	0.0162204	8.33721e-06	rs7818223	7935	GCST90200678	N-acetylasparagine levels	1.44489	0.00249707	19.8588
8	105639725	G	C	0.140222	0.102025	0.0226751	6.81308e-06	rs13254699	7935	GCST90200678	N-acetylasparagine levels	2.01987	0.00254548	20.2449
8	117801801	G	C	0.42153	0.0717591	0.0159964	7.25841e-06	rs7459514	7935	GCST90200678	N-acetylasparagine levels	1.42494	0.0025303	20.1238
10	18240717	A	G	0.072648	-0.134465	0.0299509	7.13821e-06	rs11816378	7935	GCST90200678	N-acetylasparagine levels	2.66798	0.00253431	20.1557
10	54782196	C	T	0.062571	0.149882	0.0319718	2.75944e-06	rs114939400	7935	GCST90200678	N-acetylasparagine levels	2.848	0.00276265	21.9768
11	55061934	T	C	0.118726	0.123086	0.0239114	2.63888e-07	rs150141165	7935	GCST90200678	N-acetylasparagine levels	2.12999	0.00332906	26.4976
11	67762561	C	T	0.00701377	0.41969	0.0931537	6.62619e-06	rs60684087	7935	GCST90200678	N-acetylasparagine levels	8.298	0.00255217	20.2982
13	62490218	A	G	0.00948647	0.370158	0.0810634	4.96479e-06	rs144924051	7935	GCST90200678	N-acetylasparagine levels	7.22102	0.00262148	20.8509
14	104104717	G	C	0.131248	0.264105	0.0229798	1.43255e-30	rs8012505	7935	GCST90200678	N-acetylasparagine levels	2.04701	0.0163777	132.087
17	10855959	G	A	0.170749	-0.0935231	0.0209056	7.69147e-06	rs78491689	7935	GCST90200678	N-acetylasparagine levels	1.86224	0.00251641	20.013
19	8090106	T	C	0.361377	0.078805	0.016578	1.99825e-06	rs35002391	7935	GCST90200678	N-acetylasparagine levels	1.47675	0.00284034	22.5966
21	46054497	T	C	0.134015	-0.104485	0.0229045	5.07298e-06	rs9983176	7935	GCST90200678	N-acetylasparagine levels	2.0403	0.00261632	20.8097
22	42542151	A	G	0.159111	-0.101146	0.0214164	2.32561e-06	rs11090109	7935	GCST90200678	N-acetylasparagine levels	1.90774	0.0028038	22.3051
1	11865675	T	C	0.0347058	-0.195969	0.0440659	8.70053e-06	rs116228357	7324	GCST90200683	N-acetylcitrulline levels	3.77118	0.00269382	19.7774
1	96462586	G	T	0.00657534	0.457156	0.100656	5.5785e-06	rs74446340	7324	GCST90200683	N-acetylcitrulline levels	8.61418	0.0028093	20.6276
2	72970783	A	G	0.349543	-0.0802536	0.0171503	2.87671e-06	rs12994696	7324	GCST90200683	N-acetylcitrulline levels	1.46773	0.00298167	21.897
2	73273000	G	A	0.147994	-0.169001	0.0227703	1.15361e-13	rs7609407	7324	GCST90200683	N-acetylcitrulline levels	1.94869	0.00746717	55.086
2	73664830	G	C	0.248425	1.00817	0.0148608	4.94065645841247e-324	rs10182082	7324	GCST90200683	N-acetylcitrulline levels	1.27179	0.385964	4602.39
5	56283851	C	G	0.0614072	0.151491	0.0341703	9.27534e-06	rs76679188	7324	GCST90200683	N-acetylcitrulline levels	2.92431	0.00267721	19.6551
5	166750199	G	A	0.205068	0.0914488	0.0200542	5.11314e-06	rs6893119	7324	GCST90200683	N-acetylcitrulline levels	1.71625	0.00283194	20.7943
6	6909567	C	G	0.207429	0.0973865	0.0202026	1.43198e-06	rs6921138	7324	GCST90200683	N-acetylcitrulline levels	1.72895	0.00316357	23.2372
6	25874595	C	A	0.685302	0.0870117	0.0175169	6.78934e-07	rs1165201	7324	GCST90200683	N-acetylcitrulline levels	1.4991	0.00335854	24.6741
6	158216131	T	C	0.0119129	-0.332171	0.0751787	9.94264e-06	rs529596229	7324	GCST90200683	N-acetylcitrulline levels	6.43382	0.00265918	19.5224
7	9654822	C	G	0.0105111	0.373858	0.0800448	3.00298e-06	rs139551412	7324	GCST90200683	N-acetylcitrulline levels	6.85026	0.00297047	21.8146
10	117142193	C	T	0.415341	0.0783841	0.0166013	2.34051e-06	rs61873572	7324	GCST90200683	N-acetylcitrulline levels	1.42075	0.00303544	22.2932
11	23533707	A	T	0.0123244	-0.336773	0.0733095	4.35129e-06	rs12419675	7324	GCST90200683	N-acetylcitrulline levels	6.27385	0.00287392	21.1035
11	44387612	G	A	0.10697	0.124548	0.0264081	2.40184e-06	rs956092	7324	GCST90200683	N-acetylcitrulline levels	2.26002	0.00302867	22.2433
11	55039572	T	C	0.109033	0.124248	0.025794	1.45774e-06	rs28892916	7324	GCST90200683	N-acetylcitrulline levels	2.20746	0.00315891	23.2029
12	119421006	T	A	0.00390732	0.64932	0.130239	6.17688e-07	rs116849272	7324	GCST90200683	N-acetylcitrulline levels	11.1459	0.00338325	24.8562
14	62612402	C	T	0.0387682	0.18486	0.0416166	8.91318e-06	rs79400061	7324	GCST90200683	N-acetylcitrulline levels	3.56156	0.00268754	19.7312
14	99648810	C	T	0.740043	-0.0847165	0.0186605	5.62873e-06	rs11629115	7324	GCST90200683	N-acetylcitrulline levels	1.59697	0.00280698	20.6105
14	105441757	G	A	0.0378987	-0.194973	0.0438723	8.82574e-06	rs111410235	7324	GCST90200683	N-acetylcitrulline levels	3.75461	0.0026901	19.75
16	14488882	G	A	0.0106427	0.375628	0.0792675	2.15051e-06	rs116936897	7324	GCST90200683	N-acetylcitrulline levels	6.78374	0.0030575	22.4556
16	25306964	C	T	0.0141897	0.305399	0.0687455	8.89374e-06	rs117119080	7324	GCST90200683	N-acetylcitrulline levels	5.88327	0.00268812	19.7354
18	46195648	T	C	0.0128873	0.335495	0.0716079	2.79741e-06	rs144623472	7324	GCST90200683	N-acetylcitrulline levels	6.12823	0.00298896	21.9508
19	4451700	T	C	0.00719277	0.428795	0.0953912	6.95305e-06	rs111389080	7324	GCST90200683	N-acetylcitrulline levels	8.16361	0.00275205	20.2061
1	171384725	T	C	0.323121	-0.0788478	0.016451	1.64385e-06	rs1018392	8214	GCST90200760	Methionine to methionine sulfoxide ratio	1.49097	0.00278954	22.9718
1	189797809	A	G	0.965054	-0.205852	0.0424061	1.20809e-06	rs6427790	8214	GCST90200760	Methionine to methionine sulfoxide ratio	3.84331	0.00286128	23.5642
1	234401842	T	C	0.0399144	0.178767	0.0382822	3.01608e-06	rs74147461	8214	GCST90200760	Methionine to methionine sulfoxide ratio	3.46956	0.00264838	21.8062
3	112974906	T	A	0.309627	0.0744652	0.0164001	5.61146e-06	rs62263759	8214	GCST90200760	Methionine to methionine sulfoxide ratio	1.48636	0.00250424	20.6164
3	194365760	G	A	0.372581	0.080686	0.0159337	4.10867e-07	rs903330	8214	GCST90200760	Methionine to methionine sulfoxide ratio	1.44409	0.00311286	25.6427
4	44301742	C	T	0.00920395	-0.348212	0.0780672	8.1802e-06	rs564032583	8214	GCST90200760	Methionine to methionine sulfoxide ratio	7.07532	0.00241685	19.8953
5	79451975	G	A	0.0175966	0.253805	0.0572658	9.33411e-06	rs116464280	8214	GCST90200760	Methionine to methionine sulfoxide ratio	5.19006	0.00238629	19.6431
6	166688754	T	C	0.112018	0.13844	0.0243021	1.222e-08	rs4710080	8214	GCST90200760	Methionine to methionine sulfoxide ratio	2.20253	0.00393617	32.4516
8	10455184	C	T	0.327147	-0.0763185	0.0161493	2.292e-06	rs7011215	8214	GCST90200760	Methionine to methionine sulfoxide ratio	1.46363	0.00271221	22.3333
9	8448627	T	A	0.0254404	0.21458	0.0478016	7.15663e-06	rs11790547	8214	GCST90200760	Methionine to methionine sulfoxide ratio	4.33231	0.00244782	20.1509
9	26792639	T	G	0.0307505	0.201988	0.0440976	4.63935e-06	rs183568214	8214	GCST90200760	Methionine to methionine sulfoxide ratio	3.99661	0.00254838	20.9808
9	131334748	A	G	0.159595	0.0977114	0.0202818	1.45226e-06	rs72770739	8214	GCST90200760	Methionine to methionine sulfoxide ratio	1.83816	0.0028184	23.2101
10	102374045	T	C	0.00908647	0.366684	0.0796269	4.12421e-06	rs74671162	8214	GCST90200760	Methionine to methionine sulfoxide ratio	7.21668	0.0025757	21.2063
11	2267073	G	A	0.253703	0.0806663	0.017165	2.60836e-06	rs12417933	8214	GCST90200760	Methionine to methionine sulfoxide ratio	1.55568	0.00268214	22.085
12	110706960	A	G	0.145391	-0.113056	0.021525	1.50194e-07	rs78762284	8214	GCST90200760	Methionine to methionine sulfoxide ratio	1.95083	0.00334808	27.5868
13	65926741	C	A	0.437577	-0.0673793	0.0151942	9.2266e-06	rs9805596	8214	GCST90200760	Methionine to methionine sulfoxide ratio	1.37707	0.00238896	19.6652
13	77996488	T	C	0.0358978	0.184867	0.0402393	4.34418e-06	rs76348336	8214	GCST90200760	Methionine to methionine sulfoxide ratio	3.64693	0.00256362	21.1066
13	82366576	A	T	0.00182971	-0.801895	0.176165	5.31465e-06	rs142933802	8214	GCST90200760	Methionine to methionine sulfoxide ratio	15.966	0.00251682	20.7203
13	93639649	G	T	0.248201	-0.083677	0.017347	1.40911e-06	rs9524154	8214	GCST90200760	Methionine to methionine sulfoxide ratio	1.57218	0.00282544	23.2682
15	44035914	T	C	0.205438	-0.086484	0.0184679	2.8281e-06	rs4923971	8214	GCST90200760	Methionine to methionine sulfoxide ratio	1.67377	0.00266336	21.9299
15	62829285	C	T	0.180642	-0.0872279	0.0196727	9.25224e-06	rs4775546	8214	GCST90200760	Methionine to methionine sulfoxide ratio	1.78296	0.00238834	19.66
15	66222748	A	G	0.672795	0.0737323	0.0162844	5.96009e-06	rs11636331	8214	GCST90200760	Methionine to methionine sulfoxide ratio	1.47587	0.00249023	20.5009
15	75679335	T	G	0.56074	-0.0726853	0.015258	1.90044e-06	rs8034760	8214	GCST90200760	Methionine to methionine sulfoxide ratio	1.38285	0.00275582	22.6933
16	68270489	A	C	0.726716	0.0796603	0.0168693	2.333e-06	rs8056893	8214	GCST90200760	Methionine to methionine sulfoxide ratio	1.52888	0.00270809	22.2992
17	3492832	A	G	0.547212	-0.0699155	0.0152922	4.83165e-06	rs2035938	8214	GCST90200760	Methionine to methionine sulfoxide ratio	1.38595	0.00253895	20.9029
19	8201790	A	G	0.0185594	-0.253936	0.0556286	4.99866e-06	rs117271035	8214	GCST90200760	Methionine to methionine sulfoxide ratio	5.04168	0.00253106	20.8378
22	48522638	T	C	0.0820831	0.125728	0.0274633	4.69338e-06	rs62223628	8214	GCST90200760	Methionine to methionine sulfoxide ratio	2.48903	0.00254567	20.9584
1	56014796	C	T	0.00732251	-0.464275	0.102656	6.10776e-06	rs149053187	6308	GCST90200781	Glucose to maltose ratio	8.15324	0.00323312	20.4542
1	91569746	A	G	0.774008	0.096807	0.02113	4.61655e-06	rs6689719	6308	GCST90200781	Glucose to maltose ratio	1.67821	0.00331755	20.9901
1	103846959	T	A	0.15008	0.114732	0.0244428	2.68027e-06	rs2151081	6308	GCST90200781	Glucose to maltose ratio	1.94132	0.00348176	22.0327
1	108628598	G	T	0.0598036	-0.164313	0.0368881	8.41448e-06	rs77306348	6308	GCST90200781	Glucose to maltose ratio	2.92976	0.00313656	19.8414
1	179315719	G	A	0.0140687	0.334302	0.0743018	6.8195e-06	rs141911901	6308	GCST90200781	Glucose to maltose ratio	5.90127	0.00319988	20.2432
2	124358256	A	C	0.0661236	0.158625	0.0353044	7.01995e-06	rs369062645	6308	GCST90200781	Glucose to maltose ratio	2.80398	0.00319112	20.1876
2	216008629	G	A	0.281925	0.0977114	0.0194851	5.31233e-07	rs67736553	6308	GCST90200781	Glucose to maltose ratio	1.54756	0.00397194	25.1469
5	28889877	G	A	0.107171	0.129356	0.0283439	5.02334e-06	rs6888110	6308	GCST90200781	Glucose to maltose ratio	2.25116	0.00329206	20.8283
5	129141065	A	T	0.347993	0.0867025	0.0183086	2.18397e-06	rs10463851	6308	GCST90200781	Glucose to maltose ratio	1.45412	0.0035437	22.4261
5	169499348	T	G	0.395837	0.0854586	0.0178537	1.69625e-06	rs255733	6308	GCST90200781	Glucose to maltose ratio	1.41799	0.00362015	22.9116
6	22907309	T	C	0.443701	0.083348	0.0177239	2.56901e-06	rs9460799	6308	GCST90200781	Glucose to maltose ratio	1.40768	0.0034946	22.1142
7	17177308	G	T	0.000555556	-1.68367	0.369622	5.23583e-06	rs557935143	6308	GCST90200781	Glucose to maltose ratio	29.3565	0.00327958	20.7491
11	87494305	A	G	0.0389136	0.217193	0.0449851	1.37831e-06	rs61909630	6308	GCST90200781	Glucose to maltose ratio	3.57285	0.00368297	23.3106
11	131257690	T	A	0.750122	0.0906946	0.0202985	7.89423e-06	rs2511502	6308	GCST90200781	Glucose to maltose ratio	1.61217	0.00315579	19.9634
12	52649134	T	G	0.0449857	0.190353	0.0419059	5.5617e-06	rs2232553	6308	GCST90200781	Glucose to maltose ratio	3.32829	0.00326134	20.6333
12	69856457	A	T	0.114429	-0.138416	0.0275525	5.06801e-07	rs76930718	6308	GCST90200781	Glucose to maltose ratio	2.1883	0.00398623	25.2377
17	8080839	C	A	0.138428	-0.120925	0.0259019	3.03276e-06	rs3816263	6308	GCST90200781	Glucose to maltose ratio	2.0572	0.00344442	21.7956
22	44404759	C	G	0.10832	0.133892	0.028016	1.76051e-06	rs4465878	6308	GCST90200781	Glucose to maltose ratio	2.22511	0.00360888	22.84
2	5842907	A	G	0.0375793	0.182423	0.0387316	2.47794e-06	rs77814879	8261	GCST90200801	5-methylthioadenosine (MTA) to phosphate ratio	3.52032	0.00267877	22.1834
2	154906562	C	T	0.0558656	-0.150841	0.0316492	1.87894e-06	rs4278888	8261	GCST90200801	5-methylthioadenosine (MTA) to phosphate ratio	2.8766	0.00274279	22.715
2	210675783	A	C	0.310004	-0.0975934	0.0159272	8.92775e-10	rs1047891	8261	GCST90200801	5-methylthioadenosine (MTA) to phosphate ratio	1.44762	0.00452548	37.5459
3	18402304	T	C	0.0270385	0.200976	0.0453919	9.52967e-06	rs75464576	8261	GCST90200801	5-methylthioadenosine (MTA) to phosphate ratio	4.12567	0.00236796	19.6034
4	27390426	A	G	0.0174694	-0.289816	0.0564982	2.90274e-07	rs12648865	8261	GCST90200801	5-methylthioadenosine (MTA) to phosphate ratio	5.13512	0.0031759	26.3133
4	68419122	C	T	0.0398374	0.175534	0.0382668	4.49433e-06	rs35224077	8261	GCST90200801	5-methylthioadenosine (MTA) to phosphate ratio	3.47807	0.00254124	21.0416
5	46300825	A	G	0.0172349	0.262823	0.0576143	5.07252e-06	rs76613896	8261	GCST90200801	5-methylthioadenosine (MTA) to phosphate ratio	5.23657	0.00251331	20.8097
6	42951484	C	T	0.580273	0.0903349	0.0148411	1.15195e-09	rs9471975	8261	GCST90200801	5-methylthioadenosine (MTA) to phosphate ratio	1.34891	0.00446589	37.0492
6	149588355	T	C	0.306899	-0.114751	0.0157678	3.39874e-13	rs9322188	8261	GCST90200801	5-methylthioadenosine (MTA) to phosphate ratio	1.43314	0.00637187	52.9628
6	160143444	G	C	0.175365	-0.12591	0.0193196	7.16357e-11	rs662138	8261	GCST90200801	5-methylthioadenosine (MTA) to phosphate ratio	1.75596	0.00511645	42.4741
7	38552413	G	A	0.12848	-0.0999279	0.0221926	6.70797e-06	rs77477036	8261	GCST90200801	5-methylthioadenosine (MTA) to phosphate ratio	2.01709	0.00244887	20.2748
7	100940447	A	G	0.134863	-0.0984672	0.0216807	5.58013e-06	rs79305290	8261	GCST90200801	5-methylthioadenosine (MTA) to phosphate ratio	1.97056	0.0024913	20.627
8	19033533	G	T	0.547808	-0.0679605	0.0147832	4.28292e-06	rs2056441	8261	GCST90200801	5-methylthioadenosine (MTA) to phosphate ratio	1.34365	0.00255234	21.1337
8	129043256	C	T	0.0171557	-0.253377	0.0565856	7.5427e-06	rs71510387	8261	GCST90200801	5-methylthioadenosine (MTA) to phosphate ratio	5.14307	0.00242182	20.0504
10	128535685	G	C	0.587866	0.0706124	0.0156076	6.06127e-06	rs3858296	8261	GCST90200801	5-methylthioadenosine (MTA) to phosphate ratio	1.41858	0.00247222	20.4687
11	28734874	G	C	0.44689	0.0669538	0.0150596	8.75109e-06	rs925872	8261	GCST90200801	5-methylthioadenosine (MTA) to phosphate ratio	1.36877	0.00238758	19.7662
12	28965843	T	C	0.491437	-0.0660776	0.0146858	6.81438e-06	rs10843287	8261	GCST90200801	5-methylthioadenosine (MTA) to phosphate ratio	1.33479	0.00244525	20.2448
12	32531019	A	G	0.0717166	-0.144493	0.0284313	3.73169e-07	rs61928287	8261	GCST90200801	5-methylthioadenosine (MTA) to phosphate ratio	2.58412	0.00311757	25.8286
13	43271845	G	A	0.20065	0.096742	0.0183317	1.31105e-07	rs1373567	8261	GCST90200801	5-methylthioadenosine (MTA) to phosphate ratio	1.66617	0.00336074	27.85
13	104304000	G	C	0.363908	0.0710623	0.0153425	3.62616e-06	rs4771474	8261	GCST90200801	5-methylthioadenosine (MTA) to phosphate ratio	1.39448	0.00259079	21.4529
15	100328596	G	T	0.0357362	0.179104	0.0399849	7.48883e-06	rs12592072	8261	GCST90200801	5-methylthioadenosine (MTA) to phosphate ratio	3.63423	0.00242347	20.064
16	12438692	T	C	0.587892	0.0707158	0.015128	2.94665e-06	rs734022	8261	GCST90200801	5-methylthioadenosine (MTA) to phosphate ratio	1.37498	0.00263873	21.8509
16	16165739	A	G	0.0242913	0.238195	0.0471259	4.31661e-07	rs41278174	8261	GCST90200801	5-methylthioadenosine (MTA) to phosphate ratio	4.28328	0.00308374	25.5474
17	34397322	A	C	0.679403	0.0743455	0.0158381	2.67778e-06	rs212469	8261	GCST90200801	5-methylthioadenosine (MTA) to phosphate ratio	1.43953	0.00266084	22.0345
18	59692151	A	C	0.895205	-0.106643	0.0240995	9.63895e-06	rs1791343	8261	GCST90200801	5-methylthioadenosine (MTA) to phosphate ratio	2.1904	0.00236534	19.5816
18	63311746	T	C	0.0198086	0.238642	0.0528347	6.27933e-06	rs78246962	8261	GCST90200801	5-methylthioadenosine (MTA) to phosphate ratio	4.80215	0.00246409	20.4012
19	6356860	A	C	0.0251637	0.222358	0.0466349	1.86009e-06	rs75878881	8261	GCST90200801	5-methylthioadenosine (MTA) to phosphate ratio	4.23865	0.00274512	22.7344
20	60140985	T	C	0.425971	0.0677276	0.0147581	4.44996e-06	rs6064897	8261	GCST90200801	5-methylthioadenosine (MTA) to phosphate ratio	1.34136	0.00254353	21.0606
1	5430554	G	T	0.252917	0.0794701	0.0178152	8.16535e-06	rs35437332	8170	GCST90200817	3-hydroxyisobutyrate to phosphate ratio	1.61028	0.00243027	19.8988
2	79814935	A	C	0.0261512	0.224356	0.0487003	4.08763e-06	rs116306912	8170	GCST90200817	3-hydroxyisobutyrate to phosphate ratio	4.40193	0.00259161	21.2233
2	230922306	G	T	0.378686	0.0757412	0.0160091	2.23263e-06	rs3098323	8170	GCST90200817	3-hydroxyisobutyrate to phosphate ratio	1.44703	0.00273292	22.3836
3	50232733	C	A	0.0446934	-0.183889	0.0373264	8.37033e-07	rs11716295	8170	GCST90200817	3-hydroxyisobutyrate to phosphate ratio	3.37386	0.00296261	24.2705
3	161965055	A	G	0.0121201	-0.339732	0.0704145	1.40179e-06	rs143696406	8170	GCST90200817	3-hydroxyisobutyrate to phosphate ratio	6.36463	0.00284182	23.2782
4	120490204	T	G	0.0121816	0.312507	0.0702576	8.66659e-06	rs189936991	8170	GCST90200817	3-hydroxyisobutyrate to phosphate ratio	6.35045	0.00241639	19.7849
4	179999775	C	G	0.984572	-0.275625	0.0620426	8.89173e-06	rs4241714	8170	GCST90200817	3-hydroxyisobutyrate to phosphate ratio	5.60791	0.00241042	19.7359
5	37917816	C	T	0.0836509	-0.139281	0.0279936	6.50891e-07	rs56053960	8170	GCST90200817	3-hydroxyisobutyrate to phosphate ratio	2.53029	0.0030216	24.7552
6	89206042	C	T	0.557983	0.0727698	0.0157236	3.6909e-06	rs10806401	8170	GCST90200817	3-hydroxyisobutyrate to phosphate ratio	1.42123	0.00261544	21.419
7	27430881	G	A	0.526604	-0.0755028	0.0154881	1.08865e-06	rs9691111	8170	GCST90200817	3-hydroxyisobutyrate to phosphate ratio	1.39994	0.00290103	23.7646
7	157759675	C	G	0.0783854	0.129057	0.0288571	7.73911e-06	rs1638756	8170	GCST90200817	3-hydroxyisobutyrate to phosphate ratio	2.60834	0.00244275	20.0013
8	6307667	T	C	0.00936422	-0.35042	0.0788001	8.70953e-06	rs191438932	8170	GCST90200817	3-hydroxyisobutyrate to phosphate ratio	7.12259	0.00241523	19.7754
8	49757743	C	T	0.0427031	0.195698	0.0376382	1.99874e-07	rs34208684	8170	GCST90200817	3-hydroxyisobutyrate to phosphate ratio	3.40204	0.00329886	27.0343
9	27113949	A	G	0.0218542	-0.23693	0.0525023	6.39879e-06	rs117731660	8170	GCST90200817	3-hydroxyisobutyrate to phosphate ratio	4.74558	0.00248706	20.365
10	112272055	T	G	0.406487	-0.075784	0.0165692	4.79005e-06	rs2419615	8170	GCST90200817	3-hydroxyisobutyrate to phosphate ratio	1.49766	0.00255461	20.9195
11	17621732	G	A	0.0104089	0.344994	0.0760633	5.74371e-06	rs143440439	8170	GCST90200817	3-hydroxyisobutyrate to phosphate ratio	6.87521	0.00251226	20.5718
11	89012759	G	C	0.0469411	0.163173	0.0367302	8.89258e-06	rs111258505	8170	GCST90200817	3-hydroxyisobutyrate to phosphate ratio	3.31997	0.00241038	19.7356
12	95380896	G	C	0.131408	0.103678	0.0228452	5.67095e-06	rs112647662	8170	GCST90200817	3-hydroxyisobutyrate to phosphate ratio	2.06493	0.00251521	20.596
13	44278646	G	C	0.0352941	-0.189519	0.0416488	5.35435e-06	rs79063383	8170	GCST90200817	3-hydroxyisobutyrate to phosphate ratio	3.76455	0.00252863	20.7062
14	81877279	A	G	0.0207644	0.244531	0.0539541	5.83686e-06	rs9671373	8170	GCST90200817	3-hydroxyisobutyrate to phosphate ratio	4.87681	0.00250849	20.5409
15	74968075	G	C	0.0514381	0.158673	0.0348118	5.16332e-06	rs12050869	8170	GCST90200817	3-hydroxyisobutyrate to phosphate ratio	3.14657	0.00253708	20.7756
15	91783528	G	C	0.124077	0.106286	0.0240494	9.89323e-06	rs4356457	8170	GCST90200817	3-hydroxyisobutyrate to phosphate ratio	2.17378	0.00238556	19.5319
16	57034136	T	C	0.249153	0.0802041	0.0179404	7.80045e-06	rs4784753	8170	GCST90200817	3-hydroxyisobutyrate to phosphate ratio	1.6216	0.00244091	19.9861
18	31092104	C	T	0.0109055	-0.33706	0.0743816	5.85667e-06	rs117812913	8170	GCST90200817	3-hydroxyisobutyrate to phosphate ratio	6.72321	0.00250771	20.5345
19	12530305	A	G	0.1176	-0.109248	0.023991	5.27055e-06	rs74931926	8170	GCST90200817	3-hydroxyisobutyrate to phosphate ratio	2.1685	0.00253229	20.7363
1	79028530	T	C	0.0713834	-0.137237	0.0290329	2.27944e-06	rs72675902	8177	GCST90200885	Phenylpyruvate to citrate ratio	2.62535	0.00272577	22.344
1	181976198	C	G	0.0837341	-0.123745	0.0269312	4.33002e-06	rs79142765	8177	GCST90200885	Phenylpyruvate to citrate ratio	2.4353	0.00257594	21.1127
1	194843201	G	A	0.00355175	0.558853	0.124094	6.68498e-06	rs187413789	8177	GCST90200885	Phenylpyruvate to citrate ratio	11.2214	0.00247474	20.2812
2	53228839	G	A	0.0207222	0.240197	0.0523017	4.37923e-06	rs35184711	8177	GCST90200885	Phenylpyruvate to citrate ratio	4.72947	0.00257334	21.0913
2	115938858	T	C	0.394347	0.0774515	0.0150462	2.63869e-07	rs1447241	8177	GCST90200885	Phenylpyruvate to citrate ratio	1.36058	0.00323082	26.4976
3	99711553	A	G	0.0187293	0.25196	0.0546828	4.07201e-06	rs11706290	8177	GCST90200885	Phenylpyruvate to citrate ratio	4.94479	0.00259028	21.2306
3	168794639	C	T	0.0486873	0.150596	0.034092	9.9918e-06	rs114315505	8177	GCST90200885	Phenylpyruvate to citrate ratio	3.08283	0.00238122	19.5129
4	61300225	C	T	0.0317703	0.186304	0.0419474	8.9393e-06	rs76226838	8177	GCST90200885	Phenylpyruvate to citrate ratio	3.79317	0.00240713	19.7258
4	164548569	G	C	0.300419	0.0744192	0.01659	7.26472e-06	rs9762022	8177	GCST90200885	Phenylpyruvate to citrate ratio	1.50018	0.0024554	20.1223
5	129316544	T	C	0.0397371	0.165757	0.0373548	9.10589e-06	rs12659456	8177	GCST90200885	Phenylpyruvate to citrate ratio	3.37787	0.0024028	19.6902
5	163808215	A	G	0.0115182	-0.306568	0.0687432	8.21103e-06	rs76268396	8177	GCST90200885	Phenylpyruvate to citrate ratio	6.21623	0.0024269	19.8881
6	111305193	A	G	0.0127373	0.335287	0.0661216	3.96237e-07	rs138866361	8177	GCST90200885	Phenylpyruvate to citrate ratio	5.97916	0.00313542	25.7126
6	165658091	G	T	0.129703	0.101825	0.0219193	3.39329e-06	rs3008057	8177	GCST90200885	Phenylpyruvate to citrate ratio	1.98209	0.00263283	21.5802
8	643977	T	C	0.329259	0.072941	0.0157921	3.85912e-06	rs1622820	8177	GCST90200885	Phenylpyruvate to citrate ratio	1.42803	0.00260282	21.3336
8	141215862	C	T	0.00936582	0.34495	0.0763482	6.23924e-06	rs140681246	8177	GCST90200885	Phenylpyruvate to citrate ratio	6.90392	0.00249083	20.4134
9	12914346	A	C	0.303616	-0.0745195	0.016122	3.79652e-06	rs10809860	8177	GCST90200885	Phenylpyruvate to citrate ratio	1.45786	0.00260664	21.365
9	128818465	T	C	0.708287	0.112046	0.0162986	6.21664e-12	rs2997922	8177	GCST90200885	Phenylpyruvate to citrate ratio	1.47383	0.00574779	47.2598
10	123774403	C	A	0.0846561	0.130368	0.0269068	1.26495e-06	rs17616507	8177	GCST90200885	Phenylpyruvate to citrate ratio	2.43309	0.00286342	23.4757
11	101164120	T	A	0.00893077	-0.376732	0.0783505	1.5222e-06	rs192142793	8177	GCST90200885	Phenylpyruvate to citrate ratio	7.08498	0.00282012	23.1197
12	102854494	G	A	0.599865	-0.0755851	0.0150997	5.56485e-07	rs937475	8177	GCST90200885	Phenylpyruvate to citrate ratio	1.36542	0.00305576	25.0574
12	127668975	A	G	0.315935	-0.0762125	0.0159055	1.65474e-06	rs12313350	8177	GCST90200885	Phenylpyruvate to citrate ratio	1.43828	0.00280061	22.9593
13	86518575	G	A	0.296109	0.0816803	0.0162134	4.70832e-07	rs7320670	8177	GCST90200885	Phenylpyruvate to citrate ratio	1.46613	0.00309494	25.3797
15	80584267	A	G	0.171846	0.0909132	0.0197981	4.38978e-06	rs4778829	8177	GCST90200885	Phenylpyruvate to citrate ratio	1.79028	0.00257277	21.0866
16	58737529	A	G	0.529159	-0.0886834	0.0147046	1.62942e-09	rs1473206	8177	GCST90200885	Phenylpyruvate to citrate ratio	1.32969	0.00442958	36.3729
17	71173726	C	G	0.0200689	-0.245974	0.0530624	3.55961e-06	rs145528457	8177	GCST90200885	Phenylpyruvate to citrate ratio	4.79826	0.00262166	21.4884
18	8924412	A	G	0.701713	-0.0735921	0.0164556	7.74305e-06	rs10775444	8177	GCST90200885	Phenylpyruvate to citrate ratio	1.48803	0.00244054	20.0002
19	48791502	C	T	0.048287	0.162737	0.0346877	2.7124e-06	rs12985193	8177	GCST90200885	Phenylpyruvate to citrate ratio	3.1367	0.00268514	22.0101
19	48806519	C	G	0.0141773	-0.279457	0.0624306	7.5954e-06	rs117048185	8177	GCST90200885	Phenylpyruvate to citrate ratio	5.6454	0.00244503	20.0371
20	46961659	A	G	0.399803	0.0686648	0.0150377	4.96716e-06	rs35666081	8177	GCST90200885	Phenylpyruvate to citrate ratio	1.35981	0.00254397	20.85
22	19167009	C	T	0.609543	0.0778679	0.0151473	2.73682e-07	rs807669	8177	GCST90200885	Phenylpyruvate to citrate ratio	1.36972	0.00322223	26.4269
2	62496967	C	A	0.774126	-0.0900957	0.0193771	3.32584e-06	rs4428007	7649	GCST90200902	Phosphate to linoleoyl-arachidonoyl-glycerol (18:2 to 20:4) [2] ratio	1.69469	0.00281912	21.6187
2	149931220	T	C	0.0143776	-0.298626	0.0666805	7.51846e-06	rs13394956	7649	GCST90200902	Phosphate to linoleoyl-arachidonoyl-glycerol (18:2 to 20:4) [2] ratio	5.83178	0.00261595	20.0566
3	21204231	A	G	0.170341	-0.097933	0.0213267	4.38925e-06	rs201949698	7649	GCST90200902	Phosphate to linoleoyl-arachidonoyl-glycerol (18:2 to 20:4) [2] ratio	1.8652	0.00274994	21.0868
3	109480510	A	G	0.328131	0.0838984	0.0173044	1.24467e-06	rs9838178	7649	GCST90200902	Phosphate to linoleoyl-arachidonoyl-glycerol (18:2 to 20:4) [2] ratio	1.51342	0.00306457	23.5068
3	126253228	T	C	0.0801918	-0.15397	0.0290996	1.21548e-07	rs1597070	7649	GCST90200902	Phosphate to linoleoyl-arachidonoyl-glycerol (18:2 to 20:4) [2] ratio	2.54501	0.00364771	27.9961
4	12425965	C	T	0.631049	-0.0791439	0.0169827	3.15823e-06	rs4374638	7649	GCST90200902	Phosphate to linoleoyl-arachidonoyl-glycerol (18:2 to 20:4) [2] ratio	1.48528	0.00283204	21.7181
4	67944628	C	T	0.0250589	-0.231779	0.0510019	5.50642e-06	rs139010197	7649	GCST90200902	Phosphate to linoleoyl-arachidonoyl-glycerol (18:2 to 20:4) [2] ratio	4.46055	0.00269348	20.6526
5	31674119	G	A	0.0867996	-0.166064	0.0282832	4.31922e-09	rs1651059	7649	GCST90200902	Phosphate to linoleoyl-arachidonoyl-glycerol (18:2 to 20:4) [2] ratio	2.47361	0.00448796	34.4742
5	113511974	T	A	0.0146345	0.2987	0.0670239	8.3261e-06	rs1820058	7649	GCST90200902	Phosphate to linoleoyl-arachidonoyl-glycerol (18:2 to 20:4) [2] ratio	5.86181	0.00259056	19.8615
5	123140888	T	A	0.0533675	-0.160336	0.0354389	6.05976e-06	rs58844626	7649	GCST90200902	Phosphate to linoleoyl-arachidonoyl-glycerol (18:2 to 20:4) [2] ratio	3.09944	0.00266962	20.4692
6	46176515	T	G	0.0222266	-0.240427	0.0542836	9.46307e-06	rs2799359	7649	GCST90200902	Phosphate to linoleoyl-arachidonoyl-glycerol (18:2 to 20:4) [2] ratio	4.74757	0.00255874	19.6168
6	107845952	T	C	0.617439	0.0745789	0.0167305	8.28558e-06	rs12523836	7649	GCST90200902	Phosphate to linoleoyl-arachidonoyl-glycerol (18:2 to 20:4) [2] ratio	1.46323	0.00259177	19.8707
8	1233071	T	C	0.0238937	0.230473	0.0521516	9.90313e-06	rs6993475	7649	GCST90200902	Phosphate to linoleoyl-arachidonoyl-glycerol (18:2 to 20:4) [2] ratio	4.5611	0.00254745	19.5301
11	61820833	G	A	0.336609	0.309609	0.0166232	2.01136e-77	rs174564	7649	GCST90200902	Phosphate to linoleoyl-arachidonoyl-glycerol (18:2 to 20:4) [2] ratio	1.45384	0.043395	346.895
11	84662453	G	T	0.310992	-0.0768611	0.0173212	9.10531e-06	rs61899030	7649	GCST90200902	Phosphate to linoleoyl-arachidonoyl-glycerol (18:2 to 20:4) [2] ratio	1.51489	0.00256832	19.6905
11	116635693	A	C	0.136884	0.119871	0.0231952	2.36733e-07	rs2077334	7649	GCST90200902	Phosphate to linoleoyl-arachidonoyl-glycerol (18:2 to 20:4) [2] ratio	2.02862	0.00348038	26.7074
11	126638825	G	A	0.0194251	0.264136	0.0576549	4.62036e-06	rs12271636	7649	GCST90200902	Phosphate to linoleoyl-arachidonoyl-glycerol (18:2 to 20:4) [2] ratio	5.04241	0.00273717	20.9886
12	25564271	T	C	0.0252261	-0.227793	0.0511574	8.47658e-06	rs12425298	7649	GCST90200902	Phosphate to linoleoyl-arachidonoyl-glycerol (18:2 to 20:4) [2] ratio	4.47415	0.00258612	19.8273
13	92135236	C	A	0.350124	-0.0757761	0.01703	8.60414e-06	rs12583306	7649	GCST90200902	Phosphate to linoleoyl-arachidonoyl-glycerol (18:2 to 20:4) [2] ratio	1.48942	0.00258239	19.7986
15	58382109	A	G	0.34443	-0.0927979	0.0170307	5.06964e-08	rs2043082	7649	GCST90200902	Phosphate to linoleoyl-arachidonoyl-glycerol (18:2 to 20:4) [2] ratio	1.48948	0.00386756	29.6901
15	58431227	G	A	0.219503	-0.0909591	0.0194442	2.89759e-06	rs1077835	7649	GCST90200902	Phosphate to linoleoyl-arachidonoyl-glycerol (18:2 to 20:4) [2] ratio	1.70056	0.00285351	21.8833
16	54979497	C	G	0.0207505	-0.249717	0.0560071	8.24701e-06	rs113339719	7649	GCST90200902	Phosphate to linoleoyl-arachidonoyl-glycerol (18:2 to 20:4) [2] ratio	4.8983	0.00259293	19.8797
16	77508440	C	T	0.430147	0.0863566	0.0164347	1.48407e-07	rs7191595	7649	GCST90200902	Phosphate to linoleoyl-arachidonoyl-glycerol (18:2 to 20:4) [2] ratio	1.43736	0.00359759	27.6101
17	18135949	T	A	0.374079	-0.0771632	0.0171986	7.2367e-06	rs854785	7649	GCST90200902	Phosphate to linoleoyl-arachidonoyl-glycerol (18:2 to 20:4) [2] ratio	1.50416	0.00262544	20.1296
18	69420027	C	T	0.0181102	0.268354	0.0593551	6.14992e-06	rs80291295	7649	GCST90200902	Phosphate to linoleoyl-arachidonoyl-glycerol (18:2 to 20:4) [2] ratio	5.19111	0.00266594	20.4409
19	19553268	T	C	0.0780759	0.18211	0.0299914	1.26264e-09	rs17216588	7649	GCST90200902	Phosphate to linoleoyl-arachidonoyl-glycerol (18:2 to 20:4) [2] ratio	2.623	0.00479837	36.8701
19	44913484	T	C	0.225481	-0.178794	0.0189961	4.86185e-21	rs438811	7649	GCST90200902	Phosphate to linoleoyl-arachidonoyl-glycerol (18:2 to 20:4) [2] ratio	1.66137	0.0114521	88.5884
1	62494579	C	T	0.668244	-0.0831525	0.0172613	1.45529e-06	rs1168041	7623	GCST90200904	Phosphate to linoleoyl-arachidonoyl-glycerol (18:2 to 20:4) [1] ratio	1.50708	0.00303579	23.2062
2	134367966	G	A	0.150851	-0.101678	0.0228756	8.7968e-06	rs74775676	7623	GCST90200904	Phosphate to linoleoyl-arachidonoyl-glycerol (18:2 to 20:4) [1] ratio	1.99726	0.00258567	19.7565
2	136285296	G	A	0.271394	-0.0845535	0.0180652	2.86223e-06	rs10164484	7623	GCST90200904	Phosphate to linoleoyl-arachidonoyl-glycerol (18:2 to 20:4) [1] ratio	1.57727	0.00286628	21.9067
2	205480027	C	T	0.551847	-0.0756764	0.0165789	5.004e-06	rs4675525	7623	GCST90200904	Phosphate to linoleoyl-arachidonoyl-glycerol (18:2 to 20:4) [1] ratio	1.4475	0.00272654	20.8358
4	186045928	T	C	0.121826	-0.115841	0.0244578	2.17591e-06	rs58212877	7623	GCST90200904	Phosphate to linoleoyl-arachidonoyl-glycerol (18:2 to 20:4) [1] ratio	2.13541	0.00293495	22.4331
7	37827450	G	A	0.403785	-0.0735471	0.0163358	6.72559e-06	rs2122624	7623	GCST90200904	Phosphate to linoleoyl-arachidonoyl-glycerol (18:2 to 20:4) [1] ratio	1.42628	0.00265268	20.2698
7	73626484	G	T	0.193708	0.089283	0.0201994	9.86601e-06	rs34121855	7623	GCST90200904	Phosphate to linoleoyl-arachidonoyl-glycerol (18:2 to 20:4) [1] ratio	1.76361	0.00255704	19.5371
7	155883015	T	A	0.191579	-0.106163	0.021401	7.02514e-07	rs56024619	7623	GCST90200904	Phosphate to linoleoyl-arachidonoyl-glycerol (18:2 to 20:4) [1] ratio	1.86852	0.00321859	24.6081
8	1356567	T	C	0.754966	0.0839094	0.0188208	8.26006e-06	rs1983529	7623	GCST90200904	Phosphate to linoleoyl-arachidonoyl-glycerol (18:2 to 20:4) [1] ratio	1.64324	0.00260137	19.8767
9	107040082	C	A	0.0166512	-0.279781	0.0627081	8.13342e-06	rs61150920	7623	GCST90200904	Phosphate to linoleoyl-arachidonoyl-glycerol (18:2 to 20:4) [1] ratio	5.47503	0.00260522	19.9062
9	114472814	T	C	0.0366918	-0.20463	0.0430031	1.95039e-06	rs78719789	7623	GCST90200904	Phosphate to linoleoyl-arachidonoyl-glycerol (18:2 to 20:4) [1] ratio	3.75459	0.00296237	22.6433
10	97065528	A	G	0.0194959	0.260366	0.0574903	5.93005e-06	rs41284258	7623	GCST90200904	Phosphate to linoleoyl-arachidonoyl-glycerol (18:2 to 20:4) [1] ratio	5.01947	0.00268411	20.5106
11	420011	A	G	0.0802436	-0.135153	0.030014	6.70041e-06	rs72848733	7623	GCST90200904	Phosphate to linoleoyl-arachidonoyl-glycerol (18:2 to 20:4) [1] ratio	2.62052	0.00265361	20.277
11	61822009	G	A	0.301605	0.30322	0.0171121	2.95854e-70	rs28456	7623	GCST90200904	Phosphate to linoleoyl-arachidonoyl-glycerol (18:2 to 20:4) [1] ratio	1.49405	0.0395697	313.985
11	116778201	C	G	0.868601	0.115322	0.0236564	1.08885e-06	rs964184	7623	GCST90200904	Phosphate to linoleoyl-arachidonoyl-glycerol (18:2 to 20:4) [1] ratio	2.06544	0.00310859	23.7644
[truncated: 213 more rows]

## Sheet: S2
Table S2 Identification of 88 Metabolites with IVW p-Value < 0.05
id.exposure	outcome	exposure	method	nsnp	b	se	pval	lo_ci	up_ci	or	or_lci95	or_uci95
GCST90199851	AMD	Androstenediol (3beta,17beta) disulfate (2) levels	Inverse variance weighted	38	-0.120111	0.0279763	1.76e-05	-0.174944	-0.0652771	1.17133	0.839504	0.936808
GCST90199772	AMD	1-stearoyl-GPE (18:0) levels	Inverse variance weighted	38	-0.20186	0.0507214	6.9e-05	-0.301274	-0.102446	1.16969	0.739875	0.902627
GCST90200063	AMD	1-palmitoyl-2-docosahexaenoyl-GPE (16:0/22:6) levels	Inverse variance weighted	18	-0.206143	0.0524886	8.59e-05	-0.30902	-0.103265	1.16927	0.734166	0.901888
GCST90200045	AMD	1-stearoyl-2-arachidonoyl-GPE (18:0/20:4) levels	Inverse variance weighted	32	-0.164697	0.0434333	0.000149461	-0.249826	-0.0795681	1.16659	0.778936	0.923515
GCST90199831	AMD	1-stearoyl-2-oleoyl-GPE (18:0/18:1) levels	Inverse variance weighted	26	-0.222893	0.0594899	0.000179153	-0.339493	-0.106293	1.15598	0.712131	0.899162
GCST90200079	AMD	1-oleoyl-2-arachidonoyl-GPE (18:1/20:4) levels	Inverse variance weighted	28	-0.184908	0.0527924	0.000460843	-0.288381	-0.0814344	1.1556	0.749476	0.921793
GCST90200675	AMD	N-acetyltyrosine levels	Inverse variance weighted	29	-0.0809012	0.0231996	0.000488153	-0.126373	-0.0354299	1.15285	0.881286	0.96519
GCST90200065	AMD	1-stearoyl-2-docosahexaenoyl-GPE (18:0/22:6) levels	Inverse variance weighted	32	-0.168471	0.0492569	0.000625628	-0.265015	-0.0719275	1.15014	0.767195	0.930598
GCST90200015	AMD	N-acetylkynurenine (2) levels	Inverse variance weighted	15	-0.0932548	0.027675	0.000752662	-0.147498	-0.0390118	1.13389	0.862864	0.961739
GCST90200450	AMD	Caproate (6:0) levels	Inverse variance weighted	22	0.107928	0.0323563	0.000851129	0.0445097	0.171347	1.12994	1.04552	1.1869
GCST90199661	AMD	Maleate levels	Inverse variance weighted	22	0.156377	0.048796	0.001352	0.0607367	0.252017	1.12817	1.06262	1.28662
GCST90200238	AMD	Pregnenetriol disulfate levels	Inverse variance weighted	24	-0.0747573	0.0233659	0.00137705	-0.120555	-0.0289602	1.12685	0.886429	0.971455
GCST90199932	AMD	Mannonate levels	Inverse variance weighted	22	0.0643036	0.0204597	0.00167261	0.0242026	0.104405	1.12197	1.0245	1.11005
GCST90200200	AMD	N-lactoyl valine levels	Inverse variance weighted	12	-0.213458	0.0707293	0.00254486	-0.352088	-0.0748285	1.12169	0.703219	0.927903
GCST90200928	AMD	N-palmitoyl-sphingosine (d18:1 to 16:0) to N-stearoyl-sphingosine (d18:1 to 18:0) ratio	Inverse variance weighted	20	0.112883	0.0374234	0.0025582	0.039533	0.186233	1.1195	1.04032	1.2047
GCST90200537	AMD	X-16087 levels	Inverse variance weighted	21	-0.107523	0.0357243	0.00261424	-0.177542	-0.0375032	1.11828	0.837325	0.963191
GCST90200054	AMD	1-palmitoyl-2-arachidonoyl-GPE (16:0/20:4) levels	Inverse variance weighted	19	-0.177073	0.0588325	0.00261441	-0.292384	-0.0617609	1.11397	0.746482	0.940108
GCST90200981	AMD	Caffeine to linoleate (18:2n6) ratio	Inverse variance weighted	13	-0.145656	0.0485715	0.00271045	-0.240856	-0.050456	1.11227	0.785955	0.950796
GCST90200631	AMD	X-24306 levels	Inverse variance weighted	22	-0.0981844	0.0334053	0.00329076	-0.163659	-0.03271	1.1103	0.849032	0.967819
GCST90200885	AMD	Phenylpyruvate to citrate ratio	Inverse variance weighted	28	0.122166	0.0421218	0.00372813	0.0396069	0.204724	1.1083	1.0404	1.22719
GCST90200039	AMD	1-stearoyl-2-linoleoyl-GPE (18:0/18:2) levels	Inverse variance weighted	29	-0.155963	0.0542889	0.00406801	-0.26237	-0.0495571	1.10705	0.769227	0.951651
GCST90199965	AMD	Fructosyllysine levels	Inverse variance weighted	25	0.119422	0.0422574	0.00471232	0.0365978	0.202247	1.10652	1.03728	1.22415
GCST90199792	AMD	1-palmitoyl-GPE (16:0) levels	Inverse variance weighted	18	-0.259161	0.0933152	0.00548179	-0.442059	-0.0762636	1.10411	0.642712	0.926572
GCST90199941	AMD	Gamma-CEHC glucuronide levels	Inverse variance weighted	28	-0.077842	0.0283208	0.00598536	-0.133351	-0.0223333	1.09623	0.875158	0.977914
GCST90200068	AMD	1,2-dilinoleoyl-GPE (18:2/18:2) levels	Inverse variance weighted	28	-0.161643	0.0590865	0.00622463	-0.277453	-0.0458339	1.09421	0.757711	0.955201
GCST90200331	AMD	1-palmitoyl-2-oleoyl-GPE (16:0/18:1) levels	Inverse variance weighted	32	-0.143885	0.0526627	0.00629132	-0.247104	-0.040666	1.09379	0.78106	0.96015
GCST90200528	AMD	X-17146 levels	Inverse variance weighted	19	0.125655	0.0474236	0.00805808	0.0327046	0.218605	1.09334	1.03325	1.24434
GCST90200609	AMD	X-23587 levels	Inverse variance weighted	24	0.114838	0.0439634	0.00899824	0.0286694	0.201006	1.09055	1.02908	1.22263
GCST90200192	AMD	N,N-dimethylalanine levels	Inverse variance weighted	24	-0.0972535	0.0373034	0.00913142	-0.170368	-0.0241388	1.08993	0.843354	0.97615
GCST90200289	AMD	N-acetylmethionine levels	Inverse variance weighted	16	0.156736	0.0611135	0.0103273	0.0369536	0.276519	1.089	1.03764	1.31853
GCST90199721	AMD	Stearidonate (18:4n3) levels	Inverse variance weighted	26	0.154082	0.0604924	0.0108611	0.0355172	0.272647	1.0867	1.03616	1.31344
GCST90200082	AMD	1-oleoyl-2-linoleoyl-GPE (18:1/18:2) levels	Inverse variance weighted	32	-0.121628	0.0479447	0.0111857	-0.2156	-0.0276565	1.08575	0.806058	0.972722
GCST90199703	AMD	Gamma-glutamylvaline levels	Inverse variance weighted	25	0.104629	0.0421238	0.0129976	0.022066	0.187191	1.08433	1.02231	1.20586
GCST90200084	AMD	Oleoylcholine levels	Inverse variance weighted	19	0.158137	0.064114	0.0136439	0.032474	0.283801	1.08082	1.03301	1.32817
GCST90199743	AMD	Stearoylcarnitine levels	Inverse variance weighted	19	-0.110841	0.0452631	0.0143329	-0.199556	-0.0221251	1.07911	0.819094	0.978118
GCST90200760	AMD	Methionine to methionine sulfoxide ratio	Inverse variance weighted	26	0.106399	0.0448049	0.0175621	0.0185817	0.194217	1.07117	1.01876	1.21436
GCST90200183	AMD	N-acetyl-2-aminooctanoate levels	Inverse variance weighted	24	-0.0691665	0.029129	0.0175733	-0.126259	-0.0120736	1.06642	0.881386	0.987999
GCST90199731	AMD	10-heptadecenoate (17:1n7) levels	Inverse variance weighted	20	-0.136925	0.058611	0.019483	-0.251802	-0.022047	1.06234	0.777398	0.978194
GCST90200176	AMD	Glutamine conjugate of C6H10O2 (1) levels	Inverse variance weighted	14	0.144949	0.0628353	0.0210653	0.021792	0.268106	1.05355	1.02203	1.30749
GCST90200683	AMD	N-acetylcitrulline levels	Inverse variance weighted	21	-0.0429023	0.0186333	0.0213095	-0.0794235	-0.00638107	1.04493	0.923649	0.993639
GCST90200288	AMD	N-acetylleucine levels	Inverse variance weighted	21	-0.0648522	0.0285471	0.0231008	-0.120804	-0.00889992	0.958005	0.886207	0.99114
GCST90200678	AMD	N-acetylasparagine levels	Inverse variance weighted	21	-0.0440246	0.0194784	0.0238106	-0.0822023	-0.00584686	0.95693	0.921086	0.99417
GCST90199708	AMD	Propionylcarnitine (c3) levels	Inverse variance weighted	23	-0.0803729	0.0357456	0.0245462	-0.150434	-0.0103116	0.937609	0.860334	0.989741
GCST90199715	AMD	Myristoleate (14:1n5) levels	Inverse variance weighted	21	-0.133142	0.059295	0.0247414	-0.24936	-0.0169238	0.937206	0.779299	0.983219
GCST90200443	AMD	Pseudouridine levels	Inverse variance weighted	21	0.142234	0.0634796	0.0250499	0.0178144	0.266655	0.935138	1.01797	1.30559
GCST90199664	AMD	Phenyllactate (PLA) levels in elite athletes	Inverse variance weighted	26	0.0918774	0.04106	0.0252446	0.0113999	0.172355	0.933171	1.01147	1.1881
GCST90199974	AMD	9-hydroxystearate levels	Inverse variance weighted	24	-0.101766	0.0456483	0.0257904	-0.191237	-0.0122955	0.929402	0.825937	0.98778
GCST90199887	AMD	(16 or 17)-methylstearate (a19:0 or i19:0) levels	Inverse variance weighted	20	-0.0670608	0.0302037	0.0263995	-0.12626	-0.00786153	0.927969	0.881386	0.992169
GCST90200465	AMD	X-11787 levels	Inverse variance weighted	20	0.0761383	0.0343115	0.0264844	0.00888785	0.143389	0.925111	1.00893	1.15418
GCST90199849	AMD	21-hydroxypregnenolone disulfate levels	Inverse variance weighted	36	-0.0732138	0.0330452	0.0267211	-0.137982	-0.00844526	0.923932	0.871114	0.99159
GCST90200817	AMD	3-hydroxyisobutyrate to phosphate ratio	Inverse variance weighted	24	-0.0965314	0.0438467	0.0276959	-0.182471	-0.0105919	0.922772	0.833209	0.989464
GCST90200935	AMD	Carnitine to propionylcarnitine (C3) ratio	Inverse variance weighted	23	0.0892328	0.0407904	0.0286991	0.00928368	0.169182	0.922285	1.00933	1.18434
GCST90200413	AMD	2\'-deoxyuridine levels	Inverse variance weighted	24	0.0831483	0.0380722	0.0289647	0.00852691	0.15777	0.922251	1.00856	1.1709
GCST90200801	AMD	5-methylthioadenosine (MTA) to phosphate ratio	Inverse variance weighted	25	-0.087656	0.0402791	0.0295389	-0.166603	-0.00870907	0.921717	0.846536	0.991329
GCST90200427	AMD	Tyrosine levels	Inverse variance weighted	28	0.089647	0.0412007	0.0295656	0.00889363	0.1704	0.918154	1.00893	1.18578
GCST90200991	AMD	Histidine to alanine ratio	Inverse variance weighted	31	0.0809584	0.0372126	0.0295881	0.00802162	0.153895	0.917851	1.00805	1.16637
GCST90199888	AMD	Cinnamoylglycine levels	Inverse variance weighted	32	-0.0809374	0.0373549	0.0302564	-0.154153	-0.0077219	0.916992	0.857141	0.992308
GCST90200426	AMD	Xylose levels	Inverse variance weighted	24	-0.0815171	0.0376345	0.0303094	-0.155281	-0.00775358	0.916076	0.856175	0.992276
GCST90200910	AMD	Retinol (Vitamin A) to oleoyl-linoleoyl-glycerol (18:1 to 18:2) [2] ratio	Inverse variance weighted	32	0.101222	0.0471581	0.0318385	0.0087918	0.193652	0.914188	1.00883	1.21367
GCST90199634	AMD	5-hydroxylysine levels	Inverse variance weighted	29	0.0687504	0.0320907	0.0321628	0.00585274	0.131648	0.913429	1.00587	1.14071
GCST90200904	AMD	Phosphate to linoleoyl-arachidonoyl-glycerol (18:2 to 20:4) [1] ratio	Inverse variance weighted	23	0.14462	0.0676564	0.0325519	0.0120135	0.277227	0.910961	1.01209	1.31947
GCST90200955	AMD	Adenosine 5\'-diphosphate (ADP) to choline phosphate ratio	Inverse variance weighted	20	0.0822697	0.0385544	0.0328543	0.00670305	0.157836	0.910891	1.00673	1.17097
GCST90199707	AMD	Pro-hydroxy-pro levels	Inverse variance weighted	26	-0.0857207	0.0402951	0.0333933	-0.164699	-0.00674228	0.907981	0.848149	0.99328
GCST90199725	AMD	Campesterol levels	Inverse variance weighted	19	-0.0853901	0.0403859	0.0344851	-0.164547	-0.00623371	0.907326	0.848278	0.993786
GCST90200344	AMD	N6,n6,n6-trimethyllysine levels	Inverse variance weighted	19	0.0900343	0.0425833	0.034489	0.00657094	0.173498	0.906482	1.00659	1.18946
GCST90199657	AMD	Sphingosine 1-phosphate levels	Inverse variance weighted	16	0.0990411	0.0470696	0.0353661	0.00678468	0.191298	0.903241	1.00681	1.21082
GCST90200947	AMD	Adenosine 5\'-diphosphate (ADP) to glucose ratio	Inverse variance weighted	16	0.0866778	0.041412	0.0363437	0.00551031	0.167845	0.900797	1.00553	1.18275
GCST90200231	AMD	Lithocholate sulfate (1) levels	Inverse variance weighted	22	0.0852564	0.0408369	0.0368223	0.00521603	0.165297	0.900564	1.00523	1.17974
GCST90200597	AMD	X-22834 levels	Inverse variance weighted	21	-0.0933317	0.0447464	0.0369975	-0.181035	-0.00562873	0.898056	0.834407	0.994387
GCST90200071	AMD	Palmitoylcholine levels	Inverse variance weighted	24	0.1017	0.0488572	0.0373804	0.00594032	0.197461	0.895081	1.00596	1.21831
GCST90199633	AMD	Suberate (C8-DC) levels	Inverse variance weighted	27	-0.0644224	0.0310005	0.0376992	-0.125183	-0.00366147	0.886822	0.882335	0.996345
GCST90199925	AMD	Succinimide levels	Inverse variance weighted	21	0.0521638	0.0252536	0.0388659	0.00266687	0.101661	0.885478	1.00267	1.10701
GCST90200985	AMD	Cholesterol to oleoyl-linoleoyl-glycerol (18:1 to 18:2) [2] ratio	Inverse variance weighted	33	0.111788	0.0542676	0.0394045	0.0054234	0.218152	0.875341	1.00544	1.24378
GCST90200980	AMD	Phosphoethanolamine to choline ratio	Inverse variance weighted	22	-0.104734	0.0513759	0.0414911	-0.205431	-0.00403756	0.872036	0.814296	0.995971
GCST90200534	AMD	X-16580 levels	Inverse variance weighted	17	0.115084	0.0567801	0.0426784	0.00379539	0.226374	0.865987	1.0038	1.25404
GCST90199640	AMD	4-guanidinobutanoate levels	Inverse variance weighted	19	0.0604782	0.0298666	0.042873	0.00193968	0.119017	0.864455	1.00194	1.12639
GCST90200902	AMD	Phosphate to linoleoyl-arachidonoyl-glycerol (18:2 to 20:4) [2] ratio	Inverse variance weighted	26	0.139885	0.069539	0.0442617	0.00358848	0.276182	0.856945	1.00359	1.31809
GCST90200364	AMD	Cysteinylglycine levels	Inverse variance weighted	19	0.0861114	0.0428109	0.0442793	0.00220206	0.170021	0.85559	1.0022	1.18533
GCST90200081	AMD	1-oleoyl-2-docosahexaenoyl-GPC (18:1/22:6) levels	Inverse variance weighted	31	-0.154381	0.0769922	0.0449469	-0.305286	-0.00347626	0.850745	0.736913	0.99653
GCST90200658	AMD	X-25265 levels	Inverse variance weighted	26	0.0439508	0.0219201	0.0449584	0.000987354	0.0869143	0.84815	1.00099	1.0908
GCST90200149	AMD	Ximenoylcarnitine (C26:1) levels	Inverse variance weighted	28	-0.0791169	0.0395556	0.0454847	-0.156646	-0.00158792	0.844956	0.855007	0.998413
GCST90199818	AMD	Mannitol/sorbitol levels	Inverse variance weighted	24	0.1206	0.0604509	0.0460419	0.00211633	0.239084	0.837719	1.00212	1.27008
GCST90199844	AMD	1-palmitoyl-2-linoleoyl-GPE (16:0/18:2) levels	Inverse variance weighted	24	-0.104475	0.0526312	0.0471397	-0.207632	-0.00131806	0.831181	0.812506	0.998683
GCST90199900	AMD	Argininate levels	Inverse variance weighted	25	0.102825	0.0518463	0.0473368	0.00120666	0.204444	0.81721	1.00121	1.22684
GCST90200180	AMD	Glucuronide of C12H22O4 (1) levels	Inverse variance weighted	18	0.0777154	0.0392467	0.0476838	0.000791833	0.154639	0.813717	1.00079	1.16724
GCST90199991	AMD	Arabonate/xylonate levels	Inverse variance weighted	25	-0.0897188	0.0454457	0.0483591	-0.178792	-0.000645272	0.807786	0.83628	0.999355
GCST90200120	AMD	Sphingadienine levels	Inverse variance weighted	16	-0.0905492	0.0459001	0.0485246	-0.180513	-0.000584997	0.800201	0.834841	0.999415
GCST90199872	AMD	Androstenediol (3beta,17beta) monosulfate (1) levels	Inverse variance weighted	31	-0.0866565	0.0441594	0.0497212	-0.173209	-0.000103981	0.771698	0.840962	0.999896

## Sheet: S3
Table S3 16 metabolites that are significantly associated with AMD in Mendelian randomization analysis involving plasma metabolites.
id.exposure	outcome	exposure	method	nsnp	b	se	pval	lo_ci	up_ci	or	or_lci95	or_uci95
GCST90199772	AMD	1-stearoyl-GPE (18:0) levels	Inverse variance weighted	38	-0.20186	0.0507214	6.9e-05	-0.301274	-0.102446	0.81721	0.739875	0.902627
GCST90199772	AMD	1-stearoyl-GPE (18:0) levels	MR Egger	38	-0.355082	0.125663	0.00765016	-0.601381	-0.108782	0.701116	0.548054	0.896926
GCST90199772	AMD	1-stearoyl-GPE (18:0) levels	Weighted median	38	-0.11445	0.0549304	0.0372007	-0.222114	-0.0067869	0.891856	0.800824	0.993236
GCST90199831	AMD	1-stearoyl-2-oleoyl-GPE (18:0/18:1) levels	Inverse variance weighted	26	-0.222893	0.0594899	0.000179153	-0.339493	-0.106293	0.800201	0.712131	0.899162
GCST90199831	AMD	1-stearoyl-2-oleoyl-GPE (18:0/18:1) levels	MR Egger	26	-0.366285	0.124623	0.00716772	-0.610545	-0.122024	0.693305	0.543055	0.885127
GCST90199831	AMD	1-stearoyl-2-oleoyl-GPE (18:0/18:1) levels	Weighted median	26	-0.22147	0.0725537	0.00226948	-0.363675	-0.0792645	0.80134	0.695117	0.923796
GCST90199851	AMD	Androstenediol (3beta,17beta) disulfate (2) levels	Inverse variance weighted	38	-0.120111	0.0279763	1.76e-05	-0.174944	-0.0652771	0.886822	0.839504	0.936808
GCST90199851	AMD	Androstenediol (3beta,17beta) disulfate (2) levels	MR Egger	38	-0.166867	0.0369726	6.58e-05	-0.239334	-0.0944011	0.846312	0.787152	0.909918
GCST90199851	AMD	Androstenediol (3beta,17beta) disulfate (2) levels	Weighted median	38	-0.175557	0.0441746	7.06e-05	-0.262139	-0.0889752	0.838989	0.769404	0.914868
GCST90199932	AMD	Mannonate levels	Inverse variance weighted	22	0.0643036	0.0204597	0.00167261	0.0242026	0.104405	1.06642	1.0245	1.11005
GCST90199932	AMD	Mannonate levels	MR Egger	22	0.0765019	0.0238591	0.00443094	0.0297381	0.123266	1.0795	1.03018	1.13118
GCST90199932	AMD	Mannonate levels	Weighted median	22	0.0665925	0.0259367	0.0102434	0.0157566	0.117428	1.06886	1.01588	1.1246
GCST90200015	AMD	N-acetylkynurenine (2) levels	Inverse variance weighted	15	-0.0932548	0.027675	0.000752662	-0.147498	-0.0390118	0.910961	0.862864	0.961739
GCST90200015	AMD	N-acetylkynurenine (2) levels	MR Egger	15	-0.125285	0.0446783	0.0149109	-0.212854	-0.0377151	0.882246	0.808274	0.962987
GCST90200015	AMD	N-acetylkynurenine (2) levels	Weighted median	15	-0.0972155	0.03326	0.00346793	-0.162405	-0.0320259	0.90736	0.850097	0.968482
GCST90200045	AMD	1-stearoyl-2-arachidonoyl-GPE (18:0/20:4) levels	Inverse variance weighted	32	-0.164697	0.0434333	0.000149461	-0.249826	-0.0795681	0.84815	0.778936	0.923515
GCST90200045	AMD	1-stearoyl-2-arachidonoyl-GPE (18:0/20:4) levels	MR Egger	32	-0.277999	0.0762359	0.000998384	-0.427421	-0.128576	0.757298	0.652189	0.879346
GCST90200045	AMD	1-stearoyl-2-arachidonoyl-GPE (18:0/20:4) levels	Weighted median	32	-0.250699	0.0490848	3.27e-07	-0.346905	-0.154492	0.778257	0.706872	0.85685
GCST90200054	AMD	1-palmitoyl-2-arachidonoyl-GPE (16:0/20:4) levels	Inverse variance weighted	19	-0.177073	0.0588325	0.00261441	-0.292384	-0.0617609	0.837719	0.746482	0.940108
GCST90200054	AMD	1-palmitoyl-2-arachidonoyl-GPE (16:0/20:4) levels	MR Egger	19	-0.294051	0.103049	0.0109922	-0.496027	-0.0920759	0.745238	0.608945	0.912036
GCST90200054	AMD	1-palmitoyl-2-arachidonoyl-GPE (16:0/20:4) levels	Weighted median	19	-0.251239	0.0404091	5.06e-10	-0.33044	-0.172037	0.777837	0.718607	0.841948
GCST90200063	AMD	1-palmitoyl-2-docosahexaenoyl-GPE (16:0/22:6) levels	Inverse variance weighted	18	-0.206143	0.0524886	8.59e-05	-0.30902	-0.103265	0.813717	0.734166	0.901888
GCST90200063	AMD	1-palmitoyl-2-docosahexaenoyl-GPE (16:0/22:6) levels	MR Egger	18	-0.351727	0.0819775	0.00056164	-0.512403	-0.191051	0.703472	0.599054	0.82609
GCST90200063	AMD	1-palmitoyl-2-docosahexaenoyl-GPE (16:0/22:6) levels	Weighted median	18	-0.286904	0.0390258	1.96e-13	-0.363395	-0.210413	0.750584	0.695312	0.810249
GCST90200065	AMD	1-stearoyl-2-docosahexaenoyl-GPE (18:0/22:6) levels	Inverse variance weighted	32	-0.168471	0.0492569	0.000625628	-0.265015	-0.0719275	0.844956	0.767195	0.930598
GCST90200065	AMD	1-stearoyl-2-docosahexaenoyl-GPE (18:0/22:6) levels	MR Egger	32	-0.306331	0.1069	0.00753524	-0.515855	-0.0968071	0.736143	0.59699	0.907731
GCST90200065	AMD	1-stearoyl-2-docosahexaenoyl-GPE (18:0/22:6) levels	Weighted median	32	-0.171289	0.0637373	0.00720067	-0.296214	-0.0463637	0.842578	0.743628	0.954695
GCST90200079	AMD	1-oleoyl-2-arachidonoyl-GPE (18:1/20:4) levels	Inverse variance weighted	28	-0.184908	0.0527924	0.000460843	-0.288381	-0.0814344	0.831181	0.749476	0.921793
GCST90200079	AMD	1-oleoyl-2-arachidonoyl-GPE (18:1/20:4) levels	MR Egger	28	-0.268598	0.0923946	0.00736585	-0.449692	-0.087505	0.76445	0.637825	0.916214
GCST90200079	AMD	1-oleoyl-2-arachidonoyl-GPE (18:1/20:4) levels	Weighted median	28	-0.262856	0.0452021	6.06e-09	-0.351452	-0.17426	0.768852	0.703665	0.840078
GCST90200288	AMD	N-acetylleucine levels	Inverse variance weighted	21	-0.0648522	0.0285471	0.0231008	-0.120804	-0.00889992	0.937206	0.886207	0.99114
GCST90200288	AMD	N-acetylleucine levels	MR Egger	21	-0.104458	0.0390856	0.0150536	-0.181066	-0.0278504	0.900813	0.83438	0.972534
GCST90200288	AMD	N-acetylleucine levels	Weighted median	21	-0.0815784	0.031303	0.00915828	-0.142932	-0.0202245	0.92166	0.866813	0.979979
GCST90200537	AMD	X-16087 levels	Inverse variance weighted	21	-0.107523	0.0357243	0.00261424	-0.177542	-0.0375032	0.898056	0.837325	0.963191
GCST90200537	AMD	X-16087 levels	MR Egger	21	-0.188265	0.0683195	0.0125799	-0.322171	-0.0543583	0.828396	0.724574	0.947093
GCST90200537	AMD	X-16087 levels	Weighted median	21	-0.163009	0.050669	0.00129477	-0.26232	-0.0636979	0.849583	0.769264	0.938288
GCST90200675	AMD	N-acetyltyrosine levels	Inverse variance weighted	29	-0.0809012	0.0231996	0.000488153	-0.126373	-0.0354299	0.922285	0.881286	0.96519
GCST90200675	AMD	N-acetyltyrosine levels	MR Egger	29	-0.079528	0.0336743	0.0256615	-0.14553	-0.0135263	0.923552	0.864564	0.986565
GCST90200675	AMD	N-acetyltyrosine levels	Weighted median	29	-0.071134	0.0268011	0.00795084	-0.123664	-0.018604	0.931337	0.883677	0.981568
GCST90200678	AMD	N-acetylasparagine levels	Inverse variance weighted	21	-0.0440246	0.0194784	0.0238106	-0.0822023	-0.00584686	0.95693	0.921086	0.99417
GCST90200678	AMD	N-acetylasparagine levels	MR Egger	21	-0.056814	0.0239869	0.0286134	-0.103828	-0.00979964	0.94477	0.90138	0.990248
GCST90200678	AMD	N-acetylasparagine levels	Weighted median	21	-0.0477789	0.0179108	0.00763955	-0.0828841	-0.0126737	0.953345	0.920458	0.987406
GCST90200683	AMD	N-acetylcitrulline levels	Inverse variance weighted	21	-0.0429023	0.0186333	0.0213095	-0.0794235	-0.00638107	0.958005	0.923649	0.993639
GCST90200683	AMD	N-acetylcitrulline levels	MR Egger	21	-0.0577584	0.0233447	0.0229559	-0.103514	-0.0120027	0.943878	0.901663	0.988069
GCST90200683	AMD	N-acetylcitrulline levels	Weighted median	21	-0.0507856	0.020643	0.0138865	-0.0912458	-0.0103253	0.950482	0.912793	0.989728
GCST90200928	AMD	N-palmitoyl-sphingosine (d18:1 to 16:0) to N-stearoyl-sphingosine (d18:1 to 18:0) ratio	Inverse variance weighted	20	0.112883	0.0374234	0.0025582	0.039533	0.186233	1.1195	1.04032	1.2047
GCST90200928	AMD	N-palmitoyl-sphingosine (d18:1 to 16:0) to N-stearoyl-sphingosine (d18:1 to 18:0) ratio	MR Egger	20	0.240348	0.0815162	0.0085951	0.0805764	0.40012	1.27169	1.08391	1.492
GCST90200928	AMD	N-palmitoyl-sphingosine (d18:1 to 16:0) to N-stearoyl-sphingosine (d18:1 to 18:0) ratio	Weighted median	20	0.148165	0.0529311	0.00512302	0.0444195	0.25191	1.1597	1.04542	1.28648

## Sheet: S4
Table S4 Heterogeneity test of the instrumental variables for plasma metabolites on AMD
id.exposure	outcome	exposure	method	Q	Q_df	Q_pval
GCST90200801	AMD	5-methylthioadenosine (MTA) to phosphate ratio	Inverse variance weighted	15.058	24	0.91905
GCST90200801	AMD	5-methylthioadenosine (MTA) to phosphate ratio	MR Egger	15.0555	23	0.892632
GCST90200817	AMD	3-hydroxyisobutyrate to phosphate ratio	Inverse variance weighted	20.517	23	0.610555
GCST90200817	AMD	3-hydroxyisobutyrate to phosphate ratio	MR Egger	20.3118	22	0.56354
GCST90200885	AMD	Phenylpyruvate to citrate ratio	Inverse variance weighted	28.7924	27	0.371039
GCST90200885	AMD	Phenylpyruvate to citrate ratio	MR Egger	28.7898	26	0.320725
GCST90200902	AMD	Phosphate to linoleoyl-arachidonoyl-glycerol (18:2 to 20:4) [2] ratio	Inverse variance weighted	119.067	25	3.23e-14
GCST90200902	AMD	Phosphate to linoleoyl-arachidonoyl-glycerol (18:2 to 20:4) [2] ratio	MR Egger	113.214	24	1.54e-13
GCST90200904	AMD	Phosphate to linoleoyl-arachidonoyl-glycerol (18:2 to 20:4) [1] ratio	Inverse variance weighted	89.5995	22	4.01e-10
GCST90200904	AMD	Phosphate to linoleoyl-arachidonoyl-glycerol (18:2 to 20:4) [1] ratio	MR Egger	84.696	21	1.31e-09
GCST90200910	AMD	Retinol (Vitamin A) to oleoyl-linoleoyl-glycerol (18:1 to 18:2) [2] ratio	Inverse variance weighted	61.3177	31	0.000941366
GCST90200910	AMD	Retinol (Vitamin A) to oleoyl-linoleoyl-glycerol (18:1 to 18:2) [2] ratio	MR Egger	61.272	30	0.000644044
GCST90200928	AMD	N-palmitoyl-sphingosine (d18:1 to 16:0) to N-stearoyl-sphingosine (d18:1 to 18:0) ratio	Inverse variance weighted	17.9657	19	0.524728
GCST90200928	AMD	N-palmitoyl-sphingosine (d18:1 to 16:0) to N-stearoyl-sphingosine (d18:1 to 18:0) ratio	MR Egger	14.8677	18	0.671032
GCST90200935	AMD	Carnitine to propionylcarnitine (C3) ratio	Inverse variance weighted	25.1697	22	0.289029
GCST90200935	AMD	Carnitine to propionylcarnitine (C3) ratio	MR Egger	25.1317	21	0.241504
GCST90200947	AMD	Adenosine 5\'-diphosphate (ADP) to glucose ratio	Inverse variance weighted	15.7707	15	0.397455
GCST90200947	AMD	Adenosine 5\'-diphosphate (ADP) to glucose ratio	MR Egger	13.8727	14	0.459239
GCST90200955	AMD	Adenosine 5\'-diphosphate (ADP) to choline phosphate ratio	Inverse variance weighted	18.744	19	0.473364
GCST90200955	AMD	Adenosine 5\'-diphosphate (ADP) to choline phosphate ratio	MR Egger	18.4298	18	0.427692
GCST90200980	AMD	Phosphoethanolamine to choline ratio	Inverse variance weighted	24.8748	21	0.252627
GCST90200980	AMD	Phosphoethanolamine to choline ratio	MR Egger	24.5083	20	0.220894
GCST90200981	AMD	Caffeine to linoleate (18:2n6) ratio	Inverse variance weighted	7.96084	12	0.788183
GCST90200981	AMD	Caffeine to linoleate (18:2n6) ratio	MR Egger	7.93757	11	0.718885
GCST90200985	AMD	Cholesterol to oleoyl-linoleoyl-glycerol (18:1 to 18:2) [2] ratio	Inverse variance weighted	87.4188	32	4.84e-07
GCST90200985	AMD	Cholesterol to oleoyl-linoleoyl-glycerol (18:1 to 18:2) [2] ratio	MR Egger	86.8428	31	3.42e-07
GCST90200991	AMD	Histidine to alanine ratio	Inverse variance weighted	31.0846	30	0.411257
GCST90200991	AMD	Histidine to alanine ratio	MR Egger	30.7962	29	0.375094

## Sheet: S5
Table S5 Pleiotropy test of the instrumental variables for plasma metabolites on AMD
id.exposure	outcome	exposure	egger_intercept	se	pval
GCST90200801	AMD	5-methylthioadenosine (MTA) to phosphate ratio	0.000511938	0.0102803	0.960714
GCST90200817	AMD	3-hydroxyisobutyrate to phosphate ratio	0.00507083	0.0111945	0.655002
GCST90200885	AMD	Phenylpyruvate to citrate ratio	-0.000468117	0.00981953	0.962342
GCST90200902	AMD	Phosphate to linoleoyl-arachidonoyl-glycerol (18:2 to 20:4) [2] ratio	0.0213655	0.0191808	0.276355
GCST90200904	AMD	Phosphate to linoleoyl-arachidonoyl-glycerol (18:2 to 20:4) [1] ratio	0.0209333	0.0189848	0.282663
GCST90200910	AMD	Retinol (Vitamin A) to oleoyl-linoleoyl-glycerol (18:1 to 18:2) [2] ratio	0.00204479	0.0136572	0.881985
GCST90200928	AMD	N-palmitoyl-sphingosine (d18:1 to 16:0) to N-stearoyl-sphingosine (d18:1 to 18:0) ratio	-0.0179949	0.0102236	0.0953682
GCST90200935	AMD	Carnitine to propionylcarnitine (C3) ratio	0.00197316	0.0110767	0.860324
GCST90200947	AMD	Adenosine 5\'-diphosphate (ADP) to glucose ratio	0.0223836	0.0162474	0.189929
GCST90200955	AMD	Adenosine 5\'-diphosphate (ADP) to choline phosphate ratio	0.00942361	0.0170115	0.586426
GCST90200980	AMD	Phosphoethanolamine to choline ratio	-0.00905099	0.0165497	0.5905
GCST90200981	AMD	Caffeine to linoleate (18:2n6) ratio	-0.00207004	0.0135681	0.881502
GCST90200985	AMD	Cholesterol to oleoyl-linoleoyl-glycerol (18:1 to 18:2) [2] ratio	0.00664786	0.0146598	0.653364
GCST90200991	AMD	Histidine to alanine ratio	-0.00427482	0.00820334	0.606249

## Sheet: S6
Table S6 MR-presso test for plasma metabolites on AMD
Exposure	MR Analysis	Causal Estimate	Sd	T-stat	P-value	id	RSSobs	Global.Test.Pvalue
beta.exposure	Raw	-0.0941493	0.0318505	-2.95597	0.00671017	GCST90200801	17.2701	0.909
beta.exposure	Outlier-corrected	NA	NA	NA	NA	GCST90200801	17.2701	0.909
beta.exposure	Raw	-0.0965314	0.0414124	-2.33098	0.0288812	GCST90200817	22.1881	0.644
beta.exposure	Outlier-corrected	NA	NA	NA	NA	GCST90200817	22.1881	0.644
beta.exposure	Raw	0.126408	0.0408812	3.09208	0.00446741	GCST90200885	31.0691	0.408
beta.exposure	Outlier-corrected	NA	NA	NA	NA	GCST90200885	31.0691	0.408
beta.exposure	Raw	0.139885	0.069539	2.0116	0.0551585	GCST90200902	140.631	<0.001
beta.exposure	Outlier-corrected	0.0440298	0.0494514	0.890364	0.383358	GCST90200902	140.631	<0.001
beta.exposure	Raw	0.14462	0.0676564	2.13757	0.0439147	GCST90200904	108.688	<0.001
beta.exposure	Outlier-corrected	0.0729658	0.0455877	1.60056	0.125971	GCST90200904	108.688	<0.001
beta.exposure	Raw	0.101222	0.0471581	2.14643	0.0397753	GCST90200910	66.3405	0.002
beta.exposure	Outlier-corrected	0.0628949	0.0348246	1.80605	0.0809536	GCST90200910	66.3405	0.002
beta.exposure	Raw	0.112883	0.0363906	3.10198	0.00586916	GCST90200928	20.5238	0.505
beta.exposure	Outlier-corrected	NA	NA	NA	NA	GCST90200928	20.5238	0.505
beta.exposure	Raw	0.0892328	0.0407904	2.1876	0.0396125	GCST90200935	27.9454	0.302
beta.exposure	Outlier-corrected	NA	NA	NA	NA	GCST90200935	27.9454	0.302
beta.exposure	Raw	0.08352	0.0391418	2.13378	0.048687	GCST90200947	17.8335	0.461
beta.exposure	Outlier-corrected	NA	NA	NA	NA	GCST90200947	17.8335	0.461
beta.exposure	Raw	0.0822697	0.0382938	2.14838	0.0447894	GCST90200955	20.5193	0.504
beta.exposure	Outlier-corrected	NA	NA	NA	NA	GCST90200955	20.5193	0.504
beta.exposure	Raw	-0.0928647	0.0506007	-1.83525	0.0800259	GCST90200980	28.797	0.257
beta.exposure	Outlier-corrected	NA	NA	NA	NA	GCST90200980	28.797	0.257
beta.exposure	Raw	-0.126238	0.0437741	-2.88386	0.0127982	GCST90200981	12.4577	0.655
beta.exposure	Outlier-corrected	NA	NA	NA	NA	GCST90200981	12.4577	0.655
beta.exposure	Raw	0.111788	0.0542676	2.05994	0.0476152	GCST90200985	93.8886	<0.001
beta.exposure	Outlier-corrected	0.047899	0.0373884	1.28112	0.209967	GCST90200985	93.8886	<0.001
beta.exposure	Raw	0.0809584	0.0372126	2.17556	0.0375981	GCST90200991	32.8908	0.439
beta.exposure	Outlier-corrected	NA	NA	NA	NA	GCST90200991	32.8908	0.439

## Sheet: S7
Table S7 Metabolic Pathway Analysis of 80 Known Metabolites
Metabolic Pathway	Total	Expected	Hits	Raw p	#NAME?	Holm adjust	FDR	Impact
Lysine degradation	25	0.17742	2	0.01257	1.9007	1	0.7356	0
Glycerophospholipid metabolism	36	0.25548	2	0.025294	1.597	1	0.7356	0.19895
Phenylalanine, tyrosine and tryptophan biosynthesis	4	0.028387	1	0.028113	1.5511	1	0.7356	0.5
Linoleic acid metabolism	5	0.035484	1	0.035028	1.4556	1	0.7356	0
Ubiquinone and other terpenoid-quinone biosynthesis	9	0.063871	1	0.062244	1.2059	1	0.96513	0
Phenylalanine metabolism	10	0.070968	1	0.068938	1.1615	1	0.96513	0
alpha-Linolenic acid metabolism	13	0.092258	1	0.08876	1.0518	1	1	0
Glycosylphosphatidylinositol (GPI)-anchor biosynthesis	14	0.099355	1	0.095281	1.021	1	1	0.00399
Pentose and glucuronate interconversions	18	0.12774	1	0.12095	0.91741	1	1	0.07812
Sphingolipid metabolism	21	0.14903	1	0.13976	0.85463	1	1	0.02434
Glutathione metabolism	28	0.19871	1	0.18224	0.73936	1	1	0.0568
Arachidonic acid metabolism	36	0.25548	1	0.22844	0.64122	1	1	0
Arginine and proline metabolism	38	0.26968	1	0.23962	0.62048	1	1	0
Pyrimidine metabolism	39	0.27677	1	0.24515	0.61057	1	1	0.05729
Steroid biosynthesis	42	0.29806	1	0.26153	0.58248	1	1	0
Tyrosine metabolism	42	0.29806	1	0.26153	0.58248	1	1	0.13972
Aminoacyl-tRNA biosynthesis	48	0.34065	1	0.29332	0.53267	1	1	0

## Sheet: S8
Table S8 Inverse variance weighted of the instrumental variables for plasma metabolites on AMD.
id.exposure	outcome	exposure	method	nsnp	b	se	pval	lo_ci	up_ci	or	or_lci95	or_uci95	FDR
GCST90199851	AMD	Androstenediol (3beta,17beta) disulfate (2) levels	Inverse variance weighted	11	-0.120111	0.0279763	1.76e-05	-0.174944	-0.0652771	0.886822	0.839504	0.936808	0.02464
GCST90199772	AMD	1-stearoyl-GPE (18:0) levels	Inverse variance weighted	11	-0.20186	0.0507214	6.9e-05	-0.301274	-0.102446	0.81721	0.739875	0.902627	0.0400867
GCST90200063	AMD	1-palmitoyl-2-docosahexaenoyl-GPE (16:0/22:6) levels	Inverse variance weighted	11	-0.206143	0.0524886	8.59e-05	-0.30902	-0.103265	0.813717	0.734166	0.901888	0.0400867
GCST90200045	AMD	1-stearoyl-2-arachidonoyl-GPE (18:0/20:4) levels	Inverse variance weighted	12	-0.164697	0.0434333	0.000149461	-0.249826	-0.0795681	0.84815	0.778936	0.923515	0.0501628
GCST90199831	AMD	1-stearoyl-2-oleoyl-GPE (18:0/18:1) levels	Inverse variance weighted	12	-0.222893	0.0594899	0.000179153	-0.339493	-0.106293	0.800201	0.712131	0.899162	0.0501628
GCST90200079	AMD	1-oleoyl-2-arachidonoyl-GPE (18:1/20:4) levels	Inverse variance weighted	12	-0.184908	0.0527924	0.000460843	-0.288381	-0.0814344	0.831181	0.749476	0.921793	0.0976306
GCST90200675	AMD	N-acetyltyrosine levels	Inverse variance weighted	12	-0.0809012	0.0231996	0.000488153	-0.126373	-0.0354299	0.922285	0.881286	0.96519	0.0976306
GCST90200065	AMD	1-stearoyl-2-docosahexaenoyl-GPE (18:0/22:6) levels	Inverse variance weighted	12	-0.168471	0.0492569	0.000625628	-0.265015	-0.0719275	0.844956	0.767195	0.930598	0.109485
GCST90200015	AMD	N-acetylkynurenine (2) levels	Inverse variance weighted	12	-0.0932548	0.027675	0.000752662	-0.147498	-0.0390118	0.910961	0.862864	0.961739	0.117081
GCST90200450	AMD	Caproate (6:0) levels	Inverse variance weighted	12	0.107928	0.0323563	0.000851129	0.0445097	0.171347	1.11397	1.04552	1.1869	0.119158
GCST90199661	AMD	Maleate levels	Inverse variance weighted	13	0.156377	0.048796	0.001352	0.0607367	0.252017	1.16927	1.06262	1.28662	0.160656
GCST90200238	AMD	Pregnenetriol disulfate levels	Inverse variance weighted	13	-0.0747573	0.0233659	0.00137705	-0.120555	-0.0289602	0.927969	0.886429	0.971455	0.160656
GCST90199932	AMD	Mannonate levels	Inverse variance weighted	13	0.0643036	0.0204597	0.00167261	0.0242026	0.104405	1.06642	1.0245	1.11005	0.180127
GCST90200200	AMD	N-lactoyl valine levels	Inverse variance weighted	13	-0.213458	0.0707293	0.00254486	-0.352088	-0.0748285	0.807786	0.703219	0.927903	0.210813
GCST90200928	AMD	N-palmitoyl-sphingosine (d18:1 to 16:0) to N-stearoyl-sphingosine (d18:1 to 18:0) ratio	Inverse variance weighted	13	0.112883	0.0374234	0.0025582	0.039533	0.186233	1.1195	1.04032	1.2047	0.210813
GCST90200537	AMD	X-16087 levels	Inverse variance weighted	13	-0.107523	0.0357243	0.00261424	-0.177542	-0.0375032	0.898056	0.837325	0.963191	0.210813
GCST90200054	AMD	1-palmitoyl-2-arachidonoyl-GPE (16:0/20:4) levels	Inverse variance weighted	13	-0.177073	0.0588325	0.00261441	-0.292384	-0.0617609	0.837719	0.746482	0.940108	0.210813
GCST90200981	AMD	Caffeine to linoleate (18:2n6) ratio	Inverse variance weighted	13	-0.145656	0.0485715	0.00271045	-0.240856	-0.050456	0.864455	0.785955	0.950796	0.210813
GCST90200631	AMD	X-24306 levels	Inverse variance weighted	13	-0.0981844	0.0334053	0.00329076	-0.163659	-0.03271	0.906482	0.849032	0.967819	0.242477
GCST90200885	AMD	Phenylpyruvate to citrate ratio	Inverse variance weighted	13	0.122166	0.0421218	0.00372813	0.0396069	0.204724	1.12994	1.0404	1.22719	0.260969
GCST90200039	AMD	1-stearoyl-2-linoleoyl-GPE (18:0/18:2) levels	Inverse variance weighted	13	-0.155963	0.0542889	0.00406801	-0.26237	-0.0495571	0.85559	0.769227	0.951651	0.2712
GCST90199965	AMD	Fructosyllysine levels	Inverse variance weighted	13	0.119422	0.0422574	0.00471232	0.0365978	0.202247	1.12685	1.03728	1.22415	0.299875
GCST90199792	AMD	1-palmitoyl-GPE (16:0) levels	Inverse variance weighted	13	-0.259161	0.0933152	0.00548179	-0.442059	-0.0762636	0.771698	0.642712	0.926572	0.333674
GCST90199941	AMD	Gamma-CEHC glucuronide levels	Inverse variance weighted	14	-0.077842	0.0283208	0.00598536	-0.133351	-0.0223333	0.925111	0.875158	0.977914	0.338763
GCST90200068	AMD	1,2-dilinoleoyl-GPE (18:2/18:2) levels	Inverse variance weighted	14	-0.161643	0.0590865	0.00622463	-0.277453	-0.0458339	0.850745	0.757711	0.955201	0.338763
GCST90200331	AMD	1-palmitoyl-2-oleoyl-GPE (16:0/18:1) levels	Inverse variance weighted	14	-0.143885	0.0526627	0.00629132	-0.247104	-0.040666	0.865987	0.78106	0.96015	0.338763
GCST90200528	AMD	X-17146 levels	Inverse variance weighted	14	0.125655	0.0474236	0.00805808	0.0327046	0.218605	1.13389	1.03325	1.24434	0.417826
GCST90200609	AMD	X-23587 levels	Inverse variance weighted	14	0.114838	0.0439634	0.00899824	0.0286694	0.201006	1.12169	1.02908	1.22263	0.440827
GCST90200192	AMD	N,N-dimethylalanine levels	Inverse variance weighted	14	-0.0972535	0.0373034	0.00913142	-0.170368	-0.0241388	0.907326	0.843354	0.97615	0.440827
GCST90200289	AMD	N-acetylmethionine levels	Inverse variance weighted	14	0.156736	0.0611135	0.0103273	0.0369536	0.276519	1.16969	1.03764	1.31853	0.481943
GCST90199721	AMD	Stearidonate (18:4n3) levels	Inverse variance weighted	14	0.154082	0.0604924	0.0108611	0.0355172	0.272647	1.16659	1.03616	1.31344	0.489376
GCST90200082	AMD	1-oleoyl-2-linoleoyl-GPE (18:1/18:2) levels	Inverse variance weighted	14	-0.121628	0.0479447	0.0111857	-0.2156	-0.0276565	0.885478	0.806058	0.972722	0.489376
GCST90199703	AMD	Gamma-glutamylvaline levels	Inverse variance weighted	14	0.104629	0.0421238	0.0129976	0.022066	0.187191	1.1103	1.02231	1.20586	0.551412
GCST90200084	AMD	Oleoylcholine levels	Inverse variance weighted	14	0.158137	0.064114	0.0136439	0.032474	0.283801	1.17133	1.03301	1.32817	0.561807
GCST90199743	AMD	Stearoylcarnitine levels	Inverse variance weighted	14	-0.110841	0.0452631	0.0143329	-0.199556	-0.0221251	0.895081	0.819094	0.978118	0.573316
GCST90200760	AMD	Methionine to methionine sulfoxide ratio	Inverse variance weighted	14	0.106399	0.0448049	0.0175621	0.0185817	0.194217	1.11227	1.01876	1.21436	0.664936
GCST90200183	AMD	N-acetyl-2-aminooctanoate levels	Inverse variance weighted	14	-0.0691665	0.029129	0.0175733	-0.126259	-0.0120736	0.933171	0.881386	0.987999	0.664936
GCST90199731	AMD	10-heptadecenoate (17:1n7) levels	Inverse variance weighted	14	-0.136925	0.058611	0.019483	-0.251802	-0.022047	0.872036	0.777398	0.978194	0.717796
GCST90200176	AMD	Glutamine conjugate of C6H10O2 (1) levels	Inverse variance weighted	14	0.144949	0.0628353	0.0210653	0.021792	0.268106	1.15598	1.02203	1.30749	0.731606
GCST90200683	AMD	N-acetylcitrulline levels	Inverse variance weighted	14	-0.0429023	0.0186333	0.0213095	-0.0794235	-0.00638107	0.958005	0.923649	0.993639	0.731606
GCST90200288	AMD	N-acetylleucine levels	Inverse variance weighted	14	-0.0648522	0.0285471	0.0231008	-0.120804	-0.00889992	0.937206	0.886207	0.99114	0.731606
GCST90200678	AMD	N-acetylasparagine levels	Inverse variance weighted	14	-0.0440246	0.0194784	0.0238106	-0.0822023	-0.00584686	0.95693	0.921086	0.99417	0.731606
GCST90199708	AMD	Propionylcarnitine (c3) levels	Inverse variance weighted	14	-0.0803729	0.0357456	0.0245462	-0.150434	-0.0103116	0.922772	0.860334	0.989741	0.731606
GCST90199715	AMD	Myristoleate (14:1n5) levels	Inverse variance weighted	14	-0.133142	0.059295	0.0247414	-0.24936	-0.0169238	0.875341	0.779299	0.983219	0.731606
GCST90200443	AMD	Pseudouridine levels	Inverse variance weighted	14	0.142234	0.0634796	0.0250499	0.0178144	0.266655	1.15285	1.01797	1.30559	0.731606
GCST90199664	AMD	Phenyllactate (PLA) levels in elite athletes	Inverse variance weighted	14	0.0918774	0.04106	0.0252446	0.0113999	0.172355	1.09623	1.01147	1.1881	0.731606
GCST90199974	AMD	9-hydroxystearate levels	Inverse variance weighted	14	-0.101766	0.0456483	0.0257904	-0.191237	-0.0122955	0.903241	0.825937	0.98778	0.731606
GCST90199887	AMD	(16 or 17)-methylstearate (a19:0 or i19:0) levels	Inverse variance weighted	14	-0.0670608	0.0302037	0.0263995	-0.12626	-0.00786153	0.935138	0.881386	0.992169	0.731606
GCST90200465	AMD	X-11787 levels	Inverse variance weighted	15	0.0761383	0.0343115	0.0264844	0.00888785	0.143389	1.07911	1.00893	1.15418	0.731606
GCST90199849	AMD	21-hydroxypregnenolone disulfate levels	Inverse variance weighted	15	-0.0732138	0.0330452	0.0267211	-0.137982	-0.00844526	0.929402	0.871114	0.99159	0.731606
GCST90200817	AMD	3-hydroxyisobutyrate to phosphate ratio	Inverse variance weighted	15	-0.0965314	0.0438467	0.0276959	-0.182471	-0.0105919	0.907981	0.833209	0.989464	0.731606
GCST90200935	AMD	Carnitine to propionylcarnitine (C3) ratio	Inverse variance weighted	15	0.0892328	0.0407904	0.0286991	0.00928368	0.169182	1.09334	1.00933	1.18434	0.731606
GCST90200413	AMD	2\'-deoxyuridine levels	Inverse variance weighted	15	0.0831483	0.0380722	0.0289647	0.00852691	0.15777	1.0867	1.00856	1.1709	0.731606
GCST90200801	AMD	5-methylthioadenosine (MTA) to phosphate ratio	Inverse variance weighted	15	-0.087656	0.0402791	0.0295389	-0.166603	-0.00870907	0.916076	0.846536	0.991329	0.731606
GCST90200427	AMD	Tyrosine levels	Inverse variance weighted	15	0.089647	0.0412007	0.0295656	0.00889363	0.1704	1.09379	1.00893	1.18578	0.731606
GCST90200991	AMD	Histidine to alanine ratio	Inverse variance weighted	15	0.0809584	0.0372126	0.0295881	0.00802162	0.153895	1.08433	1.00805	1.16637	0.731606
GCST90199888	AMD	Cinnamoylglycine levels	Inverse variance weighted	15	-0.0809374	0.0373549	0.0302564	-0.154153	-0.0077219	0.922251	0.857141	0.992308	0.731606
GCST90200426	AMD	Xylose levels	Inverse variance weighted	15	-0.0815171	0.0376345	0.0303094	-0.155281	-0.00775358	0.921717	0.856175	0.992276	0.731606
GCST90200910	AMD	Retinol (Vitamin A) to oleoyl-linoleoyl-glycerol (18:1 to 18:2) [2] ratio	Inverse variance weighted	15	0.101222	0.0471581	0.0318385	0.0087918	0.193652	1.10652	1.00883	1.21367	0.741871
GCST90199634	AMD	5-hydroxylysine levels	Inverse variance weighted	15	0.0687504	0.0320907	0.0321628	0.00585274	0.131648	1.07117	1.00587	1.14071	0.741871
GCST90200904	AMD	Phosphate to linoleoyl-arachidonoyl-glycerol (18:2 to 20:4) [1] ratio	Inverse variance weighted	15	0.14462	0.0676564	0.0325519	0.0120135	0.277227	1.1556	1.01209	1.31947	0.741871
GCST90200955	AMD	Adenosine 5\'-diphosphate (ADP) to choline phosphate ratio	Inverse variance weighted	15	0.0822697	0.0385544	0.0328543	0.00670305	0.157836	1.08575	1.00673	1.17097	0.741871
GCST90199707	AMD	Pro-hydroxy-pro levels	Inverse variance weighted	15	-0.0857207	0.0402951	0.0333933	-0.164699	-0.00674228	0.917851	0.848149	0.99328	0.742073
GCST90199725	AMD	Campesterol levels	Inverse variance weighted	15	-0.0853901	0.0403859	0.0344851	-0.164547	-0.00623371	0.918154	0.848278	0.993786	0.74284
GCST90200344	AMD	N6,n6,n6-trimethyllysine levels	Inverse variance weighted	15	0.0900343	0.0425833	0.034489	0.00657094	0.173498	1.09421	1.00659	1.18946	0.74284
GCST90199657	AMD	Sphingosine 1-phosphate levels	Inverse variance weighted	15	0.0990411	0.0470696	0.0353661	0.00678468	0.191298	1.10411	1.00681	1.21082	0.743364
GCST90200947	AMD	Adenosine 5\'-diphosphate (ADP) to glucose ratio	Inverse variance weighted	15	0.0866778	0.041412	0.0363437	0.00551031	0.167845	1.09055	1.00553	1.18275	0.743364
GCST90200231	AMD	Lithocholate sulfate (1) levels	Inverse variance weighted	15	0.0852564	0.0408369	0.0368223	0.00521603	0.165297	1.089	1.00523	1.17974	0.743364
GCST90200597	AMD	X-22834 levels	Inverse variance weighted	15	-0.0933317	0.0447464	0.0369975	-0.181035	-0.00562873	0.910891	0.834407	0.994387	0.743364
GCST90200071	AMD	Palmitoylcholine levels	Inverse variance weighted	15	0.1017	0.0488572	0.0373804	0.00594032	0.197461	1.10705	1.00596	1.21831	0.743364
GCST90199633	AMD	Suberate (C8-DC) levels	Inverse variance weighted	15	-0.0644224	0.0310005	0.0376992	-0.125183	-0.00366147	0.937609	0.882335	0.996345	0.743364
GCST90199925	AMD	Succinimide levels	Inverse variance weighted	15	0.0521638	0.0252536	0.0388659	0.00266687	0.101661	1.05355	1.00267	1.10701	0.755702
GCST90200985	AMD	Cholesterol to oleoyl-linoleoyl-glycerol (18:1 to 18:2) [2] ratio	Inverse variance weighted	15	0.111788	0.0542676	0.0394045	0.0054234	0.218152	1.11828	1.00544	1.24378	0.755702
GCST90200980	AMD	Phosphoethanolamine to choline ratio	Inverse variance weighted	15	-0.104734	0.0513759	0.0414911	-0.205431	-0.00403756	0.900564	0.814296	0.995971	0.763554
GCST90200534	AMD	X-16580 levels	Inverse variance weighted	15	0.115084	0.0567801	0.0426784	0.00379539	0.226374	1.12197	1.0038	1.25404	0.763554
GCST90199640	AMD	4-guanidinobutanoate levels	Inverse variance weighted	15	0.0604782	0.0298666	0.042873	0.00193968	0.119017	1.06234	1.00194	1.12639	0.763554
GCST90200902	AMD	Phosphate to linoleoyl-arachidonoyl-glycerol (18:2 to 20:4) [2] ratio	Inverse variance weighted	15	0.139885	0.069539	0.0442617	0.00358848	0.276182	1.15014	1.00359	1.31809	0.763554
GCST90200364	AMD	Cysteinylglycine levels	Inverse variance weighted	15	0.0861114	0.0428109	0.0442793	0.00220206	0.170021	1.08993	1.0022	1.18533	0.763554
GCST90200081	AMD	1-oleoyl-2-docosahexaenoyl-GPC (18:1/22:6) levels	Inverse variance weighted	15	-0.154381	0.0769922	0.0449469	-0.305286	-0.00347626	0.856945	0.736913	0.99653	0.763554
GCST90200658	AMD	X-25265 levels	Inverse variance weighted	15	0.0439508	0.0219201	0.0449584	0.000987354	0.0869143	1.04493	1.00099	1.0908	0.763554
GCST90200149	AMD	Ximenoylcarnitine (C26:1) levels	Inverse variance weighted	15	-0.0791169	0.0395556	0.0454847	-0.156646	-0.00158792	0.923932	0.855007	0.998413	0.763554
GCST90199818	AMD	Mannitol/sorbitol levels	Inverse variance weighted	15	0.1206	0.0604509	0.0460419	0.00211633	0.239084	1.12817	1.00212	1.27008	0.763554
GCST90199844	AMD	1-palmitoyl-2-linoleoyl-GPE (16:0/18:2) levels	Inverse variance weighted	15	-0.104475	0.0526312	0.0471397	-0.207632	-0.00131806	0.900797	0.812506	0.998683	0.763554
GCST90199900	AMD	Argininate levels	Inverse variance weighted	15	0.102825	0.0518463	0.0473368	0.00120666	0.204444	1.1083	1.00121	1.22684	0.763554
GCST90200180	AMD	Glucuronide of C12H22O4 (1) levels	Inverse variance weighted	15	0.0777154	0.0392467	0.0476838	0.000791833	0.154639	1.08082	1.00079	1.16724	0.763554
GCST90199991	AMD	Arabonate/xylonate levels	Inverse variance weighted	15	-0.0897188	0.0454457	0.0483591	-0.178792	-0.000645272	0.914188	0.83628	0.999355	0.763554
GCST90200120	AMD	Sphingadienine levels	Inverse variance weighted	15	-0.0905492	0.0459001	0.0485246	-0.180513	-0.000584997	0.913429	0.834841	0.999415	0.763554
GCST90199872	AMD	Androstenediol (3beta,17beta) monosulfate (1) levels	Inverse variance weighted	15	-0.0866565	0.0441594	0.0497212	-0.173209	-0.000103981	0.916992	0.840962	0.999896	0.763554
GCST90199961	AMD	Methionine sulfone levels	Inverse variance weighted	15	0.0676987	0.0346209	0.0505325	-0.000158271	0.135556	1.07004	0.999842	1.14517	0.763554
GCST90199780	AMD	1-stearoyl-GPG (18:0) levels	Inverse variance weighted	15	-0.130716	0.0668831	0.0506546	-0.261807	0.000374924	0.877467	0.76966	1.00037	0.763554
GCST90200863	AMD	Phosphate to serine ratio	Inverse variance weighted	15	0.0887896	0.0455722	0.0513756	-0.000531856	0.178111	1.09285	0.999468	1.19496	0.763554
GCST90199728	AMD	10-nonadecenoate (19:1n9) levels	Inverse variance weighted	15	-0.125892	0.0646292	0.0514245	-0.252566	0.000780699	0.88171	0.776805	1.00078	0.763554
GCST90200432	AMD	Threonine levels	Inverse variance weighted	15	0.1011	0.0519136	0.0514779	-0.000650257	0.202851	1.10639	0.99935	1.22489	0.763554
GCST90200335	AMD	Stearoyl sphingomyelin (d18:1/18:0) levels	Inverse variance weighted	16	-0.0639049	0.0328727	0.0518943	-0.128336	0.000525642	0.938094	0.879558	1.00053	0.763554
GCST90200142	AMD	Carotene diol (1) levels	Inverse variance weighted	16	0.0791865	0.0407892	0.0522147	-0.000760325	0.159133	1.08241	0.99924	1.17249	0.763554
GCST90200563	AMD	X-21355 levels	Inverse variance weighted	16	-0.0418794	0.0215853	0.052358	-0.0841866	0.00042785	0.958985	0.91926	1.00043	0.763554
GCST90200643	AMD	X-24951 levels	Inverse variance weighted	16	0.0938165	0.0486069	0.0535939	-0.00145315	0.189086	1.09836	0.998548	1.20814	0.765203
GCST90199637	AMD	N-acetylglutamate levels	Inverse variance weighted	16	-0.112569	0.0584176	0.0539837	-0.227067	0.0019297	0.893536	0.796867	1.00193	0.765203
GCST90200152	AMD	2-butenoylglycine levels	Inverse variance weighted	16	-0.0725395	0.0377075	0.0543869	-0.146446	0.0013672	0.930029	0.863772	1.00137	0.765203
GCST90200267	AMD	Tetrahydrocortisol glucuronide levels	Inverse variance weighted	16	-0.0941154	0.0489779	0.0546574	-0.190112	0.00188124	0.910178	0.826866	1.00188	0.765203
GCST90200109	AMD	Linoleoyl-arachidonoyl-glycerol (18:2/20:4) [2] levels	Inverse variance weighted	16	-0.113722	0.0595793	0.0562948	-0.230497	0.00305366	0.892506	0.794139	1.00306	0.774469
GCST90199833	AMD	Hexanoylglutamine levels	Inverse variance weighted	16	0.0890512	0.0469066	0.0576331	-0.00288577	0.180988	1.09314	0.997118	1.1984	0.774469
GCST90200049	AMD	Myristoyl dihydrosphingomyelin (d18:0/14:0) levels	Inverse variance weighted	16	-0.0645252	0.0340319	0.0579577	-0.131228	0.00217743	0.937513	0.877018	1.00218	0.774469
GCST90200649	AMD	X-24588 levels	Inverse variance weighted	16	-0.065136	0.0345071	0.0590779	-0.13277	0.00249786	0.93694	0.875667	1.0025	0.774469
GCST90200182	AMD	Glycine conjugate of C10H12O2 levels	Inverse variance weighted	16	-0.0765089	0.0406143	0.059593	-0.156113	0.00309511	0.926345	0.855463	1.0031	0.774469
GCST90200684	AMD	N-acetyl-aspartyl-glutamate (naag) levels	Inverse variance weighted	16	0.0896273	0.0475821	0.0596145	-0.00363367	0.182888	1.09377	0.996373	1.20068	0.774469
GCST90199732	AMD	1-stearoyl-gpc (18:0) levels	Inverse variance weighted	16	-0.0833311	0.0443303	0.0601387	-0.170219	0.00355638	0.920046	0.84348	1.00356	0.774469
GCST90199914	AMD	Oleoyl-linoleoyl-glycerol (18:1/18:2) [2] levels	Inverse variance weighted	16	-0.0875817	0.0467638	0.0610887	-0.179239	0.00407534	0.916144	0.835906	1.00408	0.774469
GCST90199821	AMD	1-linoleoyl-GPI (18:2) levels	Inverse variance weighted	16	-0.0737855	0.0394001	0.0611063	-0.15101	0.00343862	0.928871	0.859839	1.00344	0.774469
GCST90200158	AMD	3-hydroxyoleoylcarnitine levels	Inverse variance weighted	16	0.0960165	0.0512892	0.061198	-0.00451027	0.196543	1.10078	0.9955	1.21719	0.774469
GCST90199680	AMD	3-hydroxyoctanoate levels	Inverse variance weighted	16	-0.0861986	0.0460814	0.0614043	-0.176518	0.00412092	0.917412	0.838184	1.00413	0.774469
GCST90199865	AMD	2-hydroxyglutarate levels	Inverse variance weighted	16	-0.070431	0.0378133	0.0625191	-0.144545	0.00368316	0.931992	0.865416	1.00369	0.78024
GCST90200262	AMD	N-succinyl-phenylalanine levels	Inverse variance weighted	16	-0.0658766	0.0354298	0.0629765	-0.135319	0.00356574	0.936246	0.873437	1.00357	0.78024
GCST90200102	AMD	1-palmitoleoyl-2-linolenoyl-GPC (16:1/18:3) levels	Inverse variance weighted	16	-0.0822471	0.0445189	0.0646797	-0.169504	0.00500989	0.921044	0.844083	1.00502	0.789305
GCST90200113	AMD	Stearoylcholine levels	Inverse variance weighted	16	0.118488	0.0645217	0.0662989	-0.00797505	0.24495	1.12579	0.992057	1.27756	0.789305
GCST90200309	AMD	Vanillylmandelate (VMA) levels	Inverse variance weighted	16	0.0722656	0.0393622	0.0663707	-0.00488439	0.149415	1.07494	0.995128	1.16116	0.789305
GCST90200804	AMD	Spermidine to pyruvate ratio	Inverse variance weighted	16	0.0998764	0.0544258	0.0664917	-0.00679809	0.206551	1.10503	0.993225	1.22943	0.789305
GCST90201004	AMD	Glucose to N-stearoyl-sphingosine (d18:1 to 18:0) ratio	Inverse variance weighted	16	0.136112	0.0741813	0.0665271	-0.00928341	0.281507	1.14581	0.99076	1.32513	0.789305
GCST90200698	AMD	N2-acetyl,N6-methyllysine levels	Inverse variance weighted	16	-0.0238531	0.0131132	0.0689104	-0.049555	0.00184887	0.976429	0.951653	1.00185	0.804618
GCST90200820	AMD	Adenosine 5\'-diphosphate (ADP) to valine ratio	Inverse variance weighted	16	0.115067	0.0632714	0.0689673	-0.00894441	0.239079	1.12195	0.991095	1.27008	0.804618
GCST90200984	AMD	Cholesterol to benzoate ratio	Inverse variance weighted	16	0.105159	0.0582021	0.0707953	-0.00891723	0.219235	1.11089	0.991122	1.24512	0.806572
GCST90200647	AMD	X-24736 levels	Inverse variance weighted	16	0.0518176	0.0287624	0.0716126	-0.00455674	0.108192	1.05318	0.995454	1.11426	0.806572
GCST90199820	AMD	Dihomo-linolenate (20:3n3 or n6) levels	Inverse variance weighted	16	-0.0784667	0.0435579	0.0716344	-0.16384	0.00690677	0.924533	0.848878	1.00693	0.806572
GCST90199876	AMD	Palmitoyl sphingomyelin (d18:1/16:0) levels	Inverse variance weighted	16	0.0727449	0.0405934	0.0731268	-0.00681813	0.152308	1.07546	0.993205	1.16452	0.806572
GCST90200907	AMD	Retinol (Vitamin A) to linoleoyl-arachidonoyl-glycerol (18:2 to 20:4) [1] ratio	Inverse variance weighted	16	0.106928	0.0598977	0.0742319	-0.0104712	0.224328	1.11285	0.989583	1.25148	0.806572
GCST90200475	AMD	X-11858 levels	Inverse variance weighted	16	0.0624633	0.0350002	0.0743174	-0.00613713	0.131064	1.06446	0.993882	1.14004	0.806572
GCST90200728	AMD	Adenosine 5\'-diphosphate (ADP) to Adenosine 5\'-monophosphate (AMP) ratio	Inverse variance weighted	16	-0.0581025	0.0326442	0.075097	-0.122085	0.00588014	0.943553	0.885073	1.0059	0.806572
GCST90199688	AMD	N-acetylglycine levels	Inverse variance weighted	16	-0.0596404	0.0335441	0.0754088	-0.125387	0.00610603	0.942103	0.882156	1.00612	0.806572
GCST90200194	AMD	N-lactoyl phenylalanine levels	Inverse variance weighted	16	0.112439	0.0632448	0.0754305	-0.0115208	0.236399	1.119	0.988545	1.26668	0.806572
GCST90199622	AMD	Benzoate levels	Inverse variance weighted	16	-0.0634448	0.0357125	0.0756434	-0.133441	0.0065517	0.938526	0.875079	1.00657	0.806572
GCST90199903	AMD	2-oxoarginine levels	Inverse variance weighted	16	0.0924952	0.05212	0.0759543	-0.00966001	0.19465	1.09691	0.990386	1.21489	0.806572
GCST90200769	AMD	Phosphate to mannose ratio	Inverse variance weighted	16	-0.0933388	0.0526977	0.0765251	-0.196626	0.00994858	0.910885	0.821498	1.01	0.806572
GCST90200572	AMD	X-19299 levels	Inverse variance weighted	16	0.0804953	0.0454617	0.0766243	-0.00860965	0.1696	1.08382	0.991427	1.18483	0.806572
GCST90200410	AMD	Phytanate levels	Inverse variance weighted	16	-0.0953735	0.0542653	0.0788256	-0.201734	0.0109865	0.909033	0.817313	1.01105	0.815113
GCST90199923	AMD	N-palmitoylglycine levels	Inverse variance weighted	16	0.0592613	0.0338282	0.0798029	-0.00704198	0.125565	1.06105	0.992983	1.13379	0.815113
GCST90200308	AMD	3-hydroxyisobutyrate levels	Inverse variance weighted	16	-0.0914314	0.0522207	0.0799693	-0.193784	0.0109212	0.912624	0.823836	1.01098	0.815113
GCST90199814	AMD	Alpha-hydroxycaproate levels	Inverse variance weighted	16	-0.0611206	0.03497	0.0804981	-0.129662	0.00742051	0.94071	0.878393	1.00745	0.815113
GCST90199984	AMD	Vanillic alcohol sulfate levels	Inverse variance weighted	16	-0.065608	0.0375779	0.080825	-0.139261	0.0080447	0.936498	0.870001	1.00808	0.815113
GCST90199671	AMD	Cysteine s-sulfate levels	Inverse variance weighted	16	-0.0957645	0.0548693	0.0809291	-0.203308	0.0117793	0.908678	0.816027	1.01185	0.815113
GCST90200135	AMD	Arachidoylcarnitine (C20) levels	Inverse variance weighted	16	-0.0540825	0.0311207	0.0822407	-0.115079	0.00691406	0.947354	0.891296	1.00694	0.822407
GCST90199912	AMD	N-oleoyltaurine levels	Inverse variance weighted	17	0.0639562	0.0370493	0.0843028	-0.00866033	0.136573	1.06605	0.991377	1.14634	0.832026
GCST90200507	AMD	X-12822 levels	Inverse variance weighted	17	0.0880841	0.051106	0.0847874	-0.0120835	0.188252	1.09208	0.987989	1.20714	0.832026
GCST90200555	AMD	X-17690 levels	Inverse variance weighted	17	0.0670325	0.0389243	0.0850472	-0.00925919	0.143324	1.06933	0.990784	1.1541	0.832026
GCST90199710	AMD	Docosatrienoate (22:3n3) levels	Inverse variance weighted	17	0.067276	0.0391889	0.0860321	-0.00953426	0.144086	1.06959	0.990511	1.15498	0.832026
GCST90199798	AMD	Isobutyrylglycine levels	Inverse variance weighted	17	-0.0589587	0.0343596	0.0861742	-0.126303	0.00838601	0.942746	0.881347	1.00842	0.832026
GCST90200111	AMD	N-stearoyl-sphingadienine (d18:2/18:0) levels	Inverse variance weighted	17	-0.0948655	0.0554998	0.0873961	-0.203645	0.013914	0.909495	0.815752	1.01401	0.833607
GCST90200164	AMD	Hexadecenedioate (C16:1-DC) levels	Inverse variance weighted	17	0.0445744	0.0260885	0.0875287	-0.00655918	0.0957079	1.04558	0.993462	1.10044	0.833607
GCST90200428	AMD	Caprate (10:0) levels	Inverse variance weighted	17	-0.0892071	0.0524436	0.0889413	-0.191997	0.0135824	0.914656	0.82531	1.01368	0.841337
GCST90200402	AMD	Lysine levels	Inverse variance weighted	17	0.0478493	0.0282527	0.090338	-0.00752603	0.103225	1.04901	0.992502	1.10874	0.844731
GCST90199705	AMD	Propionylglycine levels	Inverse variance weighted	17	-0.0627317	0.0372057	0.0917809	-0.135655	0.0101915	0.939195	0.873144	1.01024	0.844731
GCST90200570	AMD	X-18921 levels	Inverse variance weighted	17	-0.0547586	0.0325683	0.0926952	-0.118592	0.00907518	0.946714	0.88817	1.00912	0.844731
GCST90200002	AMD	6-hydroxyindole sulfate levels	Inverse variance weighted	17	0.0889895	0.0530377	0.0933761	-0.0149645	0.192943	1.09307	0.985147	1.21281	0.844731
GCST90200540	AMD	X-15461 levels	Inverse variance weighted	17	-0.0759492	0.0453241	0.0937983	-0.164784	0.0128859	0.926863	0.848077	1.01297	0.844731
GCST90200285	AMD	Eicosenedioate (C20:1-DC) levels	Inverse variance weighted	17	-0.0790651	0.0472068	0.0939603	-0.17159	0.0134602	0.92398	0.842324	1.01355	0.844731
GCST90199693	AMD	3-hydroxydecanoate levels	Inverse variance weighted	17	-0.0787251	0.047025	0.0941087	-0.170894	0.0134439	0.924294	0.842911	1.01353	0.844731
GCST90200697	AMD	N2-acetyl,N6,N6-dimethyllysine levels	Inverse variance weighted	17	-0.0241982	0.0144879	0.0948729	-0.0525946	0.00419809	0.976092	0.948765	1.00421	0.844731
GCST90200562	AMD	X-21286 levels	Inverse variance weighted	17	0.0644582	0.0386039	0.0949722	-0.0112055	0.140122	1.06658	0.988857	1.15041	0.844731
GCST90200472	AMD	X-11850 levels	Inverse variance weighted	17	-0.0743712	0.0445895	0.0953339	-0.161767	0.0130242	0.928327	0.85064	1.01311	0.844731
GCST90200159	AMD	Dodecenedioate (C12:1-DC) levels	Inverse variance weighted	17	-0.090034	0.0541546	0.0964053	-0.196177	0.016109	0.9139	0.821867	1.01624	0.847335
GCST90200657	AMD	X-25419 levels	Inverse variance weighted	17	0.0598182	0.0361924	0.0983749	-0.0111189	0.130755	1.06164	0.988943	1.13969	0.847335
GCST90199990	AMD	3-hydroxypyridine sulfate levels	Inverse variance weighted	17	0.0791265	0.0479004	0.0985558	-0.0147583	0.173011	1.08234	0.98535	1.18888	0.847335
GCST90199674	AMD	3-hydroxymyristate levels	Inverse variance weighted	17	-0.0928015	0.0562038	0.0987059	-0.202961	0.017358	0.911374	0.81631	1.01751	0.847335
GCST90199689	AMD	Glycolithocholate levels	Inverse variance weighted	17	-0.0623607	0.0378103	0.0990852	-0.136469	0.0117475	0.939544	0.872433	1.01182	0.847335
GCST90200508	AMD	X-12738 levels	Inverse variance weighted	17	0.0879154	0.0533454	0.0993442	-0.0166416	0.192472	1.0919	0.983496	1.21224	0.847335
GCST90199868	AMD	N-acetyl-3-methylhistidine levels	Inverse variance weighted	17	-0.0549545	0.0333966	0.0998645	-0.120412	0.0105029	0.946528	0.886555	1.01056	0.847335
GCST90200551	AMD	X-18886 levels	Inverse variance weighted	17	0.0807012	0.049235	0.101192	-0.0157994	0.177202	1.08405	0.984325	1.19387	0.848785
GCST90200690	AMD	N-acetyl-1-methylhistidine levels	Inverse variance weighted	17	-0.0358185	0.0218847	0.101696	-0.0787125	0.00707558	0.964815	0.924306	1.0071	0.848785
GCST90200442	AMD	Valine levels	Inverse variance weighted	17	-0.0886366	0.0542217	0.10211	-0.194911	0.0176378	0.915178	0.822908	1.01779	0.848785
GCST90199899	AMD	1-(1-enyl-palmitoyl)-GPC (p-16:0) levels	Inverse variance weighted	17	-0.068568	0.041999	0.102551	-0.150886	0.01375	0.93373	0.859946	1.01384	0.848785
GCST90200958	AMD	Adenosine 5\'-diphosphate (ADP) to choline ratio	Inverse variance weighted	17	0.112718	0.0691453	0.103067	-0.0228066	0.248243	1.11932	0.977452	1.28177	0.848785
GCST90199642	AMD	Ribitol levels	Inverse variance weighted	17	-0.0360819	0.0222927	0.105544	-0.0797755	0.00761178	0.964561	0.923324	1.00764	0.849809
GCST90200848	AMD	Adenosine 5\'-monophosphate (AMP) to glutamine ratio	Inverse variance weighted	17	-0.0890128	0.055018	0.105687	-0.196848	0.0188224	0.914834	0.821315	1.019	0.849809
GCST90200028	AMD	1-stearoyl-2-oleoyl-gpc (18:0/18:1) levels	Inverse variance weighted	17	-0.1004	0.0622124	0.106566	-0.222336	0.0215365	0.904476	0.800646	1.02177	0.849809
GCST90200781	AMD	Glucose to maltose ratio	Inverse variance weighted	17	-0.102702	0.0637337	0.107087	-0.22762	0.0222161	0.902396	0.796427	1.02246	0.849809
GCST90199702	AMD	5-hydroxyhexanoate levels	Inverse variance weighted	17	0.0834423	0.0518206	0.107351	-0.0181262	0.185011	1.08702	0.982037	1.20323	0.849809
GCST90200805	AMD	Spermidine to carnitine ratio	Inverse variance weighted	17	0.0724071	0.0450061	0.107654	-0.0158049	0.160619	1.07509	0.984319	1.17424	0.849809
GCST90201017	AMD	4-methyl-2-oxopentanoate to 3-methyl-2-oxobutyrate ratio	Inverse variance weighted	17	-0.105271	0.0655052	0.108041	-0.233661	0.0231192	0.900081	0.79163	1.02339	0.849809
GCST90199706	AMD	Butyrylglycine levels	Inverse variance weighted	17	-0.0410485	0.025543	0.108047	-0.0911128	0.00901584	0.959783	0.912915	1.00906	0.849809
GCST90200291	AMD	Sarcosine levels	Inverse variance weighted	17	-0.0820394	0.0512433	0.109382	-0.182476	0.0183975	0.921236	0.833204	1.01857	0.8555
GCST90200388	AMD	Palmitoleate (16:1n7) levels	Inverse variance weighted	17	-0.0787808	0.0496928	0.112885	-0.176179	0.0186171	0.924243	0.838468	1.01879	0.874499
GCST90201000	AMD	Serine to threonine ratio	Inverse variance weighted	17	-0.0527869	0.0333127	0.11306	-0.11808	0.012506	0.948582	0.888625	1.01258	0.874499
GCST90200594	AMD	X-21467 levels	Inverse variance weighted	17	-0.0406516	0.0257145	0.113905	-0.0910521	0.0097488	0.960164	0.91297	1.0098	0.87619
GCST90199782	AMD	Glutamine degradant levels	Inverse variance weighted	17	0.0868652	0.0553367	0.116472	-0.0215948	0.195325	1.09075	0.978637	1.21571	0.883166
GCST90199793	AMD	1-linoleoyl-GPE (18:2) levels	Inverse variance weighted	17	-0.0703281	0.0448595	0.116941	-0.158253	0.0175964	0.932088	0.853634	1.01775	0.883166
GCST90200246	AMD	3-hydroxydecanoylcarnitine levels	Inverse variance weighted	17	-0.0599772	0.0382725	0.117089	-0.134991	0.0150369	0.941786	0.873724	1.01515	0.883166
GCST90199811	AMD	Glycolithocholate sulfate levels	Inverse variance weighted	17	-0.0342038	0.0218482	0.117461	-0.0770262	0.00861868	0.966375	0.925866	1.00866	0.883166
GCST90199906	AMD	1-(1-enyl-palmitoyl)-GPE (p-16:0) levels	Inverse variance weighted	17	-0.102635	0.0661105	0.120549	-0.232211	0.0269417	0.902456	0.792779	1.02731	0.883166
GCST90200677	AMD	N-acetylphenylalanine levels	Inverse variance weighted	17	-0.0570207	0.0367376	0.120636	-0.129026	0.014985	0.944575	0.878951	1.0151	0.883166
GCST90200456	AMD	X-11308 levels	Inverse variance weighted	17	0.0540448	0.0348365	0.120809	-0.0142347	0.122324	1.05553	0.985866	1.13012	0.883166
GCST90200208	AMD	Glucuronide of piperine metabolite C17H21NO3 (4) levels	Inverse variance weighted	17	-0.0341752	0.0221174	0.122305	-0.0775252	0.00917493	0.966402	0.925404	1.00922	0.883166
GCST90200838	AMD	Phosphate to glutamate ratio	Inverse variance weighted	17	0.0812815	0.0529376	0.124681	-0.0224763	0.185039	1.08468	0.977774	1.20327	0.883166
GCST90199724	AMD	N-acetylisoleucine levels	Inverse variance weighted	17	0.0821166	0.0536393	0.125793	-0.0230164	0.18725	1.08558	0.977246	1.20593	0.883166
GCST90199842	AMD	Androstenediol (3beta,17beta) disulfate (1) levels	Inverse variance weighted	17	-0.0523793	0.0342367	0.126037	-0.119483	0.0147246	0.948969	0.887379	1.01483	0.883166
GCST90199745	AMD	Aconitate [cis or trans] levels	Inverse variance weighted	17	-0.0760347	0.04976	0.126506	-0.173564	0.0214949	0.926784	0.840663	1.02173	0.883166
GCST90200663	AMD	X-25420 levels	Inverse variance weighted	17	0.0634859	0.0415525	0.126551	-0.0179571	0.144929	1.06554	0.982203	1.15596	0.883166
GCST90200622	AMD	X-23997 levels	Inverse variance weighted	17	0.0761518	0.0498839	0.126865	-0.0216206	0.173924	1.07913	0.978611	1.18997	0.883166
GCST90200713	AMD	Spermidine to ornithine ratio	Inverse variance weighted	17	0.0680024	0.0445881	0.127228	-0.0193903	0.155395	1.07037	0.980796	1.16812	0.883166
GCST90200178	AMD	Glucuronide of C10H18O2 (7) levels	Inverse variance weighted	17	0.0650498	0.0428019	0.128565	-0.0188421	0.148942	1.06721	0.981334	1.16061	0.883166
GCST90200517	AMD	X-13553 levels	Inverse variance weighted	17	0.0627097	0.0413024	0.128937	-0.018243	0.143662	1.06472	0.981922	1.15449	0.883166
GCST90200103	AMD	Linoleoyl-arachidonoyl-glycerol (18:2/20:4) [1] levels	Inverse variance weighted	17	-0.0793009	0.0522662	0.129204	-0.181743	0.0231409	0.923762	0.833816	1.02341	0.883166
GCST90199673	AMD	DHEAS levels	Inverse variance weighted	17	-0.0604245	0.0399195	0.130113	-0.138667	0.0178178	0.941365	0.870518	1.01798	0.883166
GCST90200227	AMD	3-ethylcatechol sulfate (2) levels	Inverse variance weighted	17	0.0744096	0.0491628	0.130144	-0.0219495	0.170769	1.07725	0.97829	1.18622	0.883166
GCST90199952	AMD	2-aminoheptanoate levels	Inverse variance weighted	17	0.0691943	0.0457674	0.130568	-0.0205099	0.158898	1.07164	0.979699	1.17222	0.883166
GCST90200895	AMD	Hypotaurine to cysteine ratio	Inverse variance weighted	17	0.0599572	0.0397038	0.131015	-0.0178622	0.137777	1.06179	0.982296	1.14772	0.883166
GCST90200799	AMD	Spermidine to adenosine 5\'-diphosphate (ADP) ratio	Inverse variance weighted	17	-0.0643602	0.0426216	0.131034	-0.147899	0.0191781	0.937667	0.862519	1.01936	0.883166
GCST90200682	AMD	3-methylcytidine levels	Inverse variance weighted	17	0.0664488	0.0440304	0.131259	-0.0198508	0.152748	1.06871	0.980345	1.16503	0.883166
GCST90199889	AMD	2R,3R-dihydroxybutyrate levels	Inverse variance weighted	17	0.0587237	0.0390509	0.13264	-0.017816	0.135263	1.06048	0.982342	1.14484	0.883166
GCST90200292	AMD	Trans-4-hydroxyproline levels	Inverse variance weighted	17	-0.0794385	0.0528658	0.132931	-0.183055	0.0241785	0.923635	0.832722	1.02447	0.883166
GCST90200739	AMD	Adenosine 5\'-monophosphate (AMP) to proline ratio	Inverse variance weighted	17	0.0717134	0.0478571	0.134006	-0.0220865	0.165513	1.07435	0.978156	1.18	0.883166
GCST90199837	AMD	Carotenoid levels (cryptoxanthin)	Inverse variance weighted	18	0.082788	0.0554918	0.135727	-0.025976	0.191552	1.08631	0.974358	1.21113	0.883166
GCST90200900	AMD	Phosphate to oleoyl-linoleoyl-glycerol (18:1 to 18:2) [2] ratio	Inverse variance weighted	18	0.0688325	0.0462134	0.136369	-0.0217457	0.159411	1.07126	0.978489	1.17282	0.883166
GCST90200861	AMD	Histidine to phosphate ratio	Inverse variance weighted	18	0.04954	0.0332958	0.136783	-0.0157197	0.1148	1.05079	0.984403	1.12165	0.883166
GCST90200497	AMD	X-12740 levels	Inverse variance weighted	18	0.0778391	0.0523698	0.13719	-0.0248057	0.180484	1.08095	0.975499	1.1978	0.883166
GCST90200558	AMD	X-18888 levels	Inverse variance weighted	18	0.0502989	0.033842	0.137203	-0.0160313	0.116629	1.05159	0.984096	1.1237	0.883166
GCST90199656	AMD	3-indoxyl sulfate levels	Inverse variance weighted	18	0.0834396	0.0562813	0.138195	-0.0268718	0.193751	1.08702	0.973486	1.21379	0.883166
GCST90200916	AMD	Fructose to sucrose ratio	Inverse variance weighted	18	-0.0733776	0.0495309	0.138487	-0.170458	0.023703	0.92925	0.843278	1.02399	0.883166
GCST90200128	AMD	Sphingomyelin (d18:2/18:1) levels	Inverse variance weighted	18	0.0815504	0.0550565	0.13855	-0.0263603	0.189461	1.08497	0.973984	1.2086	0.883166
GCST90200717	AMD	3-phosphoglycerate to adenosine 5\'-diphosphate (ADP) ratio	Inverse variance weighted	18	-0.0509257	0.0344596	0.139451	-0.118466	0.0166151	0.950349	0.888282	1.01675	0.883166
GCST90199985	AMD	Methyl-4-hydroxybenzoate sulfate levels	Inverse variance weighted	18	0.0676538	0.0458319	0.139909	-0.0221767	0.157484	1.06999	0.978067	1.17056	0.883166
GCST90201010	AMD	Alpha-ketobutyrate to 4-methyl-2-oxopentanoate ratio	Inverse variance weighted	18	0.0968371	0.0656832	0.1404	-0.031902	0.225576	1.10168	0.968601	1.25304	0.883166
GCST90200835	AMD	Adenosine 5\'-diphosphate (ADP) to glycerol ratio	Inverse variance weighted	18	0.0460349	0.0312432	0.140633	-0.0152018	0.107272	1.04711	0.984913	1.11324	0.883166
GCST90200656	AMD	X-25371 levels	Inverse variance weighted	18	-0.0689301	0.0467832	0.140644	-0.160625	0.0227649	0.933392	0.851611	1.02303	0.883166
GCST90200659	AMD	X-25172 levels	Inverse variance weighted	18	-0.0581011	0.039509	0.141405	-0.135539	0.0193366	0.943555	0.873245	1.01952	0.883166
GCST90200069	AMD	Phenylacetylglutamate levels	Inverse variance weighted	18	-0.0763034	0.0519854	0.142163	-0.178195	0.0255881	0.926535	0.836779	1.02592	0.883166
GCST90200970	AMD	Adenosine 5\'-monophosphate (AMP) to leucine ratio	Inverse variance weighted	18	0.0740107	0.050565	0.143283	-0.0250968	0.173118	1.07682	0.975216	1.18901	0.883166
GCST90200972	AMD	Leucine to N-palmitoyl-sphingosine (d18:1 to 16:0) ratio	Inverse variance weighted	18	0.0893283	0.0610332	0.143303	-0.0302968	0.208953	1.09344	0.970158	1.23239	0.883166
GCST90200593	AMD	X-21834 levels	Inverse variance weighted	18	0.0639245	0.043693	0.143456	-0.0217137	0.149563	1.06601	0.97852	1.16133	0.883166
GCST90199960	AMD	N-formylanthranilic acid levels	Inverse variance weighted	18	0.0420671	0.0288172	0.144348	-0.0144147	0.0985488	1.04296	0.985689	1.10357	0.883166
GCST90200539	AMD	X-14939 levels	Inverse variance weighted	18	-0.0492815	0.0339499	0.146614	-0.115823	0.0172602	0.951913	0.890633	1.01741	0.883166
GCST90200626	AMD	X-24418 levels	Inverse variance weighted	18	0.042739	0.0294534	0.146759	-0.0149896	0.100468	1.04367	0.985122	1.10569	0.883166
GCST90200136	AMD	Cerotoylcarnitine (C26) levels	Inverse variance weighted	18	-0.0797184	0.0549798	0.147071	-0.187479	0.0280421	0.923376	0.829047	1.02844	0.883166
GCST90200193	AMD	Ethyl beta-glucopyranoside levels	Inverse variance weighted	18	0.0537245	0.0371193	0.1478	-0.0190293	0.126478	1.05519	0.981151	1.13482	0.883166
GCST90199819	AMD	Tryptophan betaine levels	Inverse variance weighted	18	-0.0478209	0.0331086	0.148637	-0.112714	0.017072	0.953305	0.893406	1.01722	0.883166
GCST90200919	AMD	Caffeine to theophylline ratio	Inverse variance weighted	18	-0.0590446	0.0409244	0.149085	-0.139257	0.0211673	0.942665	0.870005	1.02139	0.883166
GCST90200987	AMD	Benzoate to oleoyl-linoleoyl-glycerol (18:1 to 18:2) [2] ratio	Inverse variance weighted	18	0.0817058	0.0566529	0.149241	-0.0293338	0.192746	1.08514	0.971092	1.21257	0.883166
GCST90199835	AMD	5alpha-androstan-3beta,17beta-diol disulfate levels	Inverse variance weighted	18	-0.0493466	0.0342364	0.149486	-0.11645	0.0177567	0.951851	0.890075	1.01792	0.883166
GCST90200587	AMD	X-21733 levels	Inverse variance weighted	18	0.0583787	0.040505	0.149507	-0.021011	0.137768	1.06012	0.979208	1.14771	0.883166
GCST90201014	AMD	Glucuronate to androsterone glucuronide ratio	Inverse variance weighted	18	0.0550039	0.0382554	0.150489	-0.0199767	0.129984	1.05654	0.980221	1.13881	0.88523
GCST90200488	AMD	X-12117 levels	Inverse variance weighted	18	-0.0529336	0.0370615	0.153217	-0.125574	0.0197071	0.948443	0.88199	1.0199	0.892307
GCST90199761	AMD	N1-methylinosine levels	Inverse variance weighted	18	0.0674264	0.0472832	0.153865	-0.0252487	0.160102	1.06975	0.975067	1.17363	0.892307
GCST90200754	AMD	Sphingosine to phosphate ratio	Inverse variance weighted	18	-0.0726826	0.0510468	0.154492	-0.172734	0.0273691	0.929896	0.841361	1.02775	0.892307
GCST90199774	AMD	Oleoylcarnitine levels	Inverse variance weighted	18	-0.0581581	0.0408959	0.154997	-0.138314	0.0219978	0.943501	0.870825	1.02224	0.892307
GCST90200204	AMD	N-acetyl leucine levels	Inverse variance weighted	18	0.0793954	0.0558766	0.155344	-0.0301227	0.188913	1.08263	0.970326	1.20794	0.892307
GCST90200327	AMD	Choline levels	Inverse variance weighted	18	0.0758037	0.0533711	0.155516	-0.0288036	0.180411	1.07875	0.971607	1.19771	0.892307
GCST90199930	AMD	(R)-3-hydroxybutyrylcarnitine levels	Inverse variance weighted	18	0.0709886	0.0501262	0.156717	-0.0272587	0.169236	1.07357	0.973109	1.1844	0.895528
GCST90199937	AMD	2-aminooctanoate levels	Inverse variance weighted	18	0.0487113	0.0344625	0.157521	-0.0188353	0.116258	1.04992	0.981341	1.12329	0.896463
GCST90199630	AMD	Phenylacetate levels	Inverse variance weighted	18	0.0541776	0.0383991	0.158271	-0.0210845	0.12944	1.05567	0.979136	1.13819	0.897084
GCST90199797	AMD	Gulonate levels	Inverse variance weighted	18	0.120233	0.0864879	0.164477	-0.0492832	0.289749	1.12776	0.951911	1.33609	0.906889
GCST90200411	AMD	Plasma free proline levels	Inverse variance weighted	18	0.0542204	0.0390104	0.16456	-0.02224	0.130681	1.05572	0.978006	1.1396	0.906889
GCST90200085	AMD	Glycosyl-N-palmitoyl-sphingosine (d18:1/16:0) levels	Inverse variance weighted	18	0.0536665	0.0386124	0.164566	-0.0220138	0.129347	1.05513	0.978227	1.13808	0.906889
GCST90200651	AMD	X-24947 levels	Inverse variance weighted	18	0.0352227	0.0253428	0.164575	-0.0144492	0.0848946	1.03585	0.985655	1.0886	0.906889
GCST90200372	AMD	Arginine levels	Inverse variance weighted	18	0.0575651	0.0414522	0.164921	-0.0236812	0.138811	1.05925	0.976597	1.14891	0.906889
GCST90200403	AMD	Citrulline levels	Inverse variance weighted	18	0.0651182	0.0469034	0.165031	-0.0268124	0.157049	1.06729	0.973544	1.17005	0.906889
GCST90200221	AMD	Glycoursodeoxycholic acid sulfate (1) levels	Inverse variance weighted	18	0.0631396	0.0454832	0.165078	-0.0260075	0.152287	1.06518	0.974328	1.16449	0.906889
GCST90200796	AMD	Spermidine to (N(1) + N(8))-acetylspermidine ratio	Inverse variance weighted	18	0.0708792	0.0510713	0.165183	-0.0292205	0.170979	1.07345	0.971202	1.18647	0.906889
GCST90200870	AMD	Adenosine 5\'-monophosphate (AMP) to acetoacetate ratio	Inverse variance weighted	18	0.0647782	0.0468909	0.167135	-0.0271279	0.156684	1.06692	0.973237	1.16963	0.90945
GCST90200091	AMD	Docosahexaenoylcholine levels	Inverse variance weighted	18	0.0782323	0.0567061	0.167707	-0.0329117	0.189376	1.08137	0.967624	1.2085	0.90945
GCST90199854	AMD	5alpha-pregnan-3beta,20alpha-diol monosulfate (2) levels	Inverse variance weighted	18	0.0504073	0.036543	0.167772	-0.021217	0.122032	1.0517	0.979007	1.12979	0.90945
GCST90200711	AMD	X-19141 levels	Inverse variance weighted	18	-0.0378192	0.0274479	0.168248	-0.0916171	0.0159787	0.962887	0.912455	1.01611	0.90945
GCST90199723	AMD	5-dodecenoate (12:1n7) levels	Inverse variance weighted	18	-0.0809777	0.0589634	0.169642	-0.196546	0.0345906	0.922214	0.821563	1.0352	0.913457
GCST90199704	AMD	3-hydroxysebacate levels	Inverse variance weighted	18	0.0569889	0.0415823	0.170528	-0.0245124	0.13849	1.05864	0.975786	1.14854	0.914709
GCST90200214	AMD	11beta-hydroxyandrosterone glucuronide levels	Inverse variance weighted	18	-0.0539659	0.0394616	0.171452	-0.131311	0.0233789	0.947464	0.876945	1.02365	0.916155
GCST90200148	AMD	Eicosenoylcarnitine (C20:1) levels	Inverse variance weighted	18	-0.0981115	0.072176	0.174039	-0.239576	0.0433534	0.906548	0.786961	1.04431	0.926446
GCST90200542	AMD	X-15728 levels	Inverse variance weighted	18	0.0553584	0.0409614	0.176543	-0.024926	0.135643	1.05692	0.975382	1.14527	0.931586
GCST90200329	AMD	3-phosphoglycerate levels	Inverse variance weighted	18	0.0659894	0.0488323	0.176584	-0.0297219	0.161701	1.06822	0.970715	1.17551	0.931586
GCST90199954	AMD	N2,N5-diacetylornithine levels	Inverse variance weighted	18	-0.0389693	0.0288652	0.177001	-0.0955451	0.0176064	0.96178	0.908877	1.01776	0.931586
GCST90200072	AMD	Thioproline levels	Inverse variance weighted	18	-0.0525978	0.0390451	0.177947	-0.129126	0.0239307	0.948762	0.878863	1.02422	0.933057
GCST90200821	AMD	Adenosine 5\'-diphosphate (ADP) to glycine ratio	Inverse variance weighted	18	0.0358104	0.0266371	0.178825	-0.0163983	0.0880191	1.03646	0.983735	1.09201	0.934162
GCST90200564	AMD	X-21319 levels	Inverse variance weighted	18	0.0843291	0.0629965	0.180691	-0.039144	0.207802	1.08799	0.961612	1.23097	0.940398
GCST90200235	AMD	Succinoyltaurine levels	Inverse variance weighted	18	0.0194903	0.0145881	0.181535	-0.00910233	0.0480829	1.01968	0.990939	1.04926	0.941293
GCST90200832	AMD	Adenosine 5\'-diphosphate (ADP) to citrate ratio	Inverse variance weighted	18	0.101271	0.0762252	0.183987	-0.0481301	0.250673	1.10658	0.95301	1.28489	0.944666
GCST90200341	AMD	N-stearoyl-sphingosine (d18:1/18:0) levels	Inverse variance weighted	18	-0.0705779	0.0531231	0.183989	-0.174699	0.0335435	0.931855	0.83971	1.03411	0.944666
GCST90200369	AMD	2-hydroxyphenylacetate levels	Inverse variance weighted	18	0.0517535	0.0389739	0.18421	-0.0246352	0.128142	1.05312	0.975666	1.13671	0.944666
GCST90200611	AMD	X-23636 levels	Inverse variance weighted	18	0.0746608	0.0563544	0.185222	-0.0357937	0.185115	1.07752	0.964839	1.20336	0.946391
GCST90199905	AMD	Formiminoglutamate levels	Inverse variance weighted	18	-0.074191	0.0563175	0.187714	-0.184573	0.0361912	0.928494	0.831459	1.03685	0.951038
GCST90200660	AMD	X-25957 levels	Inverse variance weighted	18	0.0705541	0.0536347	0.188357	-0.03457	0.175678	1.0731	0.966021	1.19205	0.951038
GCST90200741	AMD	Adenosine 5\'-monophosphate (AMP) to alanine ratio	Inverse variance weighted	18	0.0671646	0.0513116	0.190549	-0.0334061	0.167735	1.06947	0.967146	1.18262	0.951038
GCST90200730	AMD	Adenosine 5\'-diphosphate (ADP) to fructose ratio	Inverse variance weighted	18	0.0354534	0.0270926	0.19067	-0.0176481	0.088555	1.03609	0.982507	1.09259	0.951038
GCST90199894	AMD	4-oxo-retinoic acid levels	Inverse variance weighted	18	0.0885545	0.0677051	0.190892	-0.0441475	0.221256	1.09259	0.956813	1.24764	0.951038
GCST90200436	AMD	Caffeine levels	Inverse variance weighted	18	0.0549363	0.0420387	0.191279	-0.0274594	0.137332	1.05647	0.972914	1.14721	0.951038
GCST90200576	AMD	X-21285 levels	Inverse variance weighted	18	-0.0457147	0.0349914	0.191398	-0.114298	0.0228685	0.955314	0.891992	1.02313	0.951038
GCST90200847	AMD	Phosphate to tryptophan ratio	Inverse variance weighted	19	0.0681779	0.0524569	0.193706	-0.0346377	0.170994	1.07056	0.965955	1.18648	0.951038
GCST90200131	AMD	Sphingomyelin (d18:1/19:0, d19:1/18:0) levels	Inverse variance weighted	19	-0.0530495	0.0408328	0.19388	-0.133082	0.0269828	0.948333	0.875394	1.02735	0.951038
GCST90200827	AMD	Phosphate to N-palmitoyl-sphingosine (d18:1 to 16:0) ratio	Inverse variance weighted	19	-0.0596553	0.0459832	0.194518	-0.149782	0.0304717	0.942089	0.860895	1.03094	0.951038
GCST90200464	AMD	X-11849 levels	Inverse variance weighted	19	0.0471712	0.0363946	0.19494	-0.0241623	0.118505	1.0483	0.976127	1.12581	0.951038
GCST90199917	AMD	Pregnanediol-3-glucuronide levels	Inverse variance weighted	19	0.0415902	0.03209	0.194959	-0.0213062	0.104487	1.04247	0.978919	1.11014	0.951038
GCST90200547	AMD	X-17654 levels	Inverse variance weighted	19	0.0380124	0.0293297	0.194963	-0.0194739	0.0954987	1.03874	0.980715	1.10021	0.951038
GCST90199874	AMD	S-methylmethionine levels	Inverse variance weighted	19	-0.0651268	0.0504541	0.196769	-0.164017	0.0337633	0.936949	0.848728	1.03434	0.956515
GCST90199649	AMD	1-stearoyl-2-arachidonoyl-GPI (18:0/20:4) levels	Inverse variance weighted	19	-0.0898591	0.0698279	0.198141	-0.226722	0.0470035	0.91406	0.797143	1.04813	0.959853
GCST90200041	AMD	1-palmitoyl-2-stearoyl-gpc (16:0/18:0) levels	Inverse variance weighted	19	-0.0805454	0.0627625	0.199374	-0.20356	0.0424691	0.922613	0.815821	1.04338	0.962496
GCST90199744	AMD	Eicosenoate (20:1) levels	Inverse variance weighted	19	-0.0841244	0.0657673	0.200854	-0.213028	0.0447795	0.919317	0.808133	1.0458	0.966308
GCST90200086	AMD	Arachidonoylcholine levels	Inverse variance weighted	19	0.0679948	0.0532809	0.201901	-0.0364359	0.172425	1.07036	0.96422	1.18818	0.967012
GCST90200458	AMD	X-11315 levels	Inverse variance weighted	19	-0.0437428	0.0343233	0.202509	-0.111016	0.0235308	0.9572	0.894924	1.02381	0.967012
GCST90200743	AMD	Arginine to citrulline ratio	Inverse variance weighted	19	-0.0573683	0.0452987	0.205354	-0.146154	0.0314172	0.944246	0.864025	1.03192	0.967012
GCST90200459	AMD	Margarate (17:0) levels	Inverse variance weighted	19	-0.0621412	0.04912	0.205839	-0.158416	0.034134	0.93975	0.853494	1.03472	0.967012
GCST90200550	AMD	X-17357 levels	Inverse variance weighted	19	-0.0537063	0.0424823	0.206156	-0.136972	0.0295589	0.94771	0.871995	1.03	0.967012
GCST90200638	AMD	X-24811 levels	Inverse variance weighted	19	0.0493171	0.0390109	0.206162	-0.0271442	0.125778	1.05055	0.973221	1.13403	0.967012
GCST90200749	AMD	Arachidonate (20:4n6) to pyruvate ratio	Inverse variance weighted	19	-0.055442	0.0439361	0.206992	-0.141557	0.0306727	0.946067	0.868006	1.03115	0.967012
GCST90199635	AMD	3-phenylpropionate hydrocinnamate levels	Inverse variance weighted	19	0.0420271	0.0333519	0.20763	-0.0233427	0.107397	1.04292	0.976928	1.11338	0.967012
GCST90199714	AMD	3-hydroxy-2-ethylpropionate levels	Inverse variance weighted	19	-0.0480436	0.0381764	0.208224	-0.122869	0.0267822	0.953092	0.884379	1.02714	0.967012
GCST90199784	AMD	Cysteine-glutathione disulfide levels	Inverse variance weighted	19	-0.0502379	0.0399596	0.208675	-0.128559	0.0280829	0.951003	0.879362	1.02848	0.967012
GCST90200311	AMD	4-acetamidobutanoate levels	Inverse variance weighted	19	0.047003	0.0374854	0.209878	-0.0264684	0.120474	1.04813	0.973879	1.12803	0.967012
GCST90200225	AMD	3-hydroxy-2-methylpyridine sulfate levels	Inverse variance weighted	19	0.0679212	0.0543972	0.211805	-0.0386973	0.17454	1.07028	0.962042	1.1907	0.967012
GCST90200509	AMD	X-12544 levels	Inverse variance weighted	19	-0.0534358	0.0428226	0.21209	-0.137368	0.0304966	0.947967	0.871649	1.03097	0.967012
GCST90200189	AMD	Glucuronide of piperine metabolite C17H21NO3 (3) levels	Inverse variance weighted	19	-0.025986	0.0208358	0.212332	-0.0668241	0.0148522	0.974349	0.93536	1.01496	0.967012
GCST90200773	AMD	Serine to alpha-tocopherol ratio	Inverse variance weighted	19	-0.049064	0.039511	0.214317	-0.126506	0.0283775	0.95212	0.881169	1.02878	0.967012
GCST90200766	AMD	Phosphate to phosphoethanolamine ratio	Inverse variance weighted	19	0.0729407	0.0587785	0.214627	-0.0422652	0.188147	1.07567	0.958616	1.20701	0.967012
GCST90200273	AMD	2-methoxyhydroquinone sulfate (2) levels	Inverse variance weighted	19	0.0460785	0.0371648	0.215034	-0.0267645	0.118922	1.04716	0.97359	1.12628	0.967012
GCST90200064	AMD	N-palmitoyl-sphinganine (d18:0/16:0) levels	Inverse variance weighted	19	0.06107	0.0492932	0.215377	-0.0355446	0.157685	1.06297	0.96508	1.1708	0.967012
GCST90200620	AMD	X-24243 levels	Inverse variance weighted	19	0.0563785	0.045702	0.217347	-0.0331973	0.145954	1.058	0.967348	1.15714	0.967012
GCST90200345	AMD	S-adenosylhomocysteine (SAH) levels	Inverse variance weighted	19	-0.0471594	0.0382337	0.217407	-0.122097	0.0277786	0.953935	0.885062	1.02817	0.967012
GCST90200363	AMD	Phosphocholine levels	Inverse variance weighted	19	-0.0258996	0.0210489	0.218529	-0.0671555	0.0153563	0.974433	0.93505	1.01547	0.967012
GCST90200925	AMD	Caffeine to theobromine ratio	Inverse variance weighted	19	0.0559147	0.0454833	0.218943	-0.0332326	0.145062	1.05751	0.967314	1.15611	0.967012
GCST90200483	AMD	X-12216 levels	Inverse variance weighted	19	-0.0578525	0.0470713	0.219057	-0.150112	0.0344073	0.943789	0.860611	1.03501	0.967012
GCST90200397	AMD	Palmitate (16:0) levels	Inverse variance weighted	19	-0.087264	0.0710604	0.219437	-0.226542	0.0520144	0.916435	0.797285	1.05339	0.967012
GCST90199986	AMD	Eugenol sulfate levels	Inverse variance weighted	19	-0.047833	0.0389552	0.219486	-0.124185	0.0285193	0.953293	0.883216	1.02893	0.967012
GCST90200226	AMD	5-hydroxy-2-methylpyridine sulfate levels	Inverse variance weighted	19	0.060961	0.0496481	0.219499	-0.0363492	0.158271	1.06286	0.964303	1.17148	0.967012
GCST90200746	AMD	Adenosine 5\'-diphosphate (ADP) to gluconate ratio	Inverse variance weighted	19	-0.0465172	0.0381425	0.222631	-0.121277	0.0282422	0.954548	0.885789	1.02864	0.967012
GCST90200299	AMD	Oleoyl ethanolamide levels	Inverse variance weighted	19	0.047161	0.0386745	0.222679	-0.0286409	0.122963	1.04829	0.971765	1.13084	0.967012
GCST90199669	AMD	Acetylcarnitine levels (Biocrates platform)	Inverse variance weighted	19	-0.063951	0.0524688	0.222905	-0.16679	0.0388879	0.938051	0.846377	1.03965	0.967012
GCST90200831	AMD	Cholate to phosphate ratio	Inverse variance weighted	19	0.0607862	0.0499498	0.223625	-0.0371154	0.158688	1.06267	0.963565	1.17197	0.967012
GCST90200600	AMD	X-23648 levels	Inverse variance weighted	19	0.0915097	0.0752227	0.223788	-0.0559268	0.238946	1.09583	0.945608	1.26991	0.967012
GCST90200038	AMD	1-palmitoyl-2-palmitoleoyl-gpc (16:0/16:1) levels	Inverse variance weighted	19	0.0643597	0.0530654	0.225192	-0.0396485	0.168368	1.06648	0.961127	1.18337	0.967012
GCST90200151	AMD	5-dodecenoylcarnitine (C12:1) levels	Inverse variance weighted	19	-0.0580547	0.0478806	0.225326	-0.151901	0.0357913	0.943598	0.859074	1.03644	0.967012
GCST90199778	AMD	N-methyl-2-pyridone-5-carboxamide levels	Inverse variance weighted	19	-0.0348762	0.0287705	0.225428	-0.0912665	0.021514	0.965725	0.912774	1.02175	0.967012
GCST90199948	AMD	S-allylcysteine levels	Inverse variance weighted	19	0.0542022	0.0447213	0.225513	-0.0334517	0.141856	1.0557	0.967102	1.15241	0.967012
GCST90199730	AMD	Carnitine C14 levels	Inverse variance weighted	19	0.0593207	0.0490595	0.226602	-0.0368359	0.155477	1.06112	0.963834	1.16822	0.967012
GCST90200029	AMD	Linoleoyl ethanolamide levels	Inverse variance weighted	19	0.0420512	0.0348954	0.228179	-0.0263438	0.110446	1.04295	0.974	1.11678	0.967012
GCST90200525	AMD	X-13723 levels	Inverse variance weighted	19	-0.0609316	0.0507439	0.229841	-0.16039	0.0385264	0.940888	0.851812	1.03928	0.967012
GCST90201002	AMD	Maltose to sucrose ratio	Inverse variance weighted	19	0.0522776	0.0435558	0.230045	-0.0330918	0.137647	1.05367	0.96745	1.14757	0.967012
GCST90199735	AMD	N-acetylhistidine levels	Inverse variance weighted	19	-0.0338247	0.028184	0.230086	-0.0890654	0.021416	0.966741	0.914786	1.02165	0.967012
GCST90200325	AMD	Glycerol levels	Inverse variance weighted	19	-0.0595779	0.0497077	0.230698	-0.157005	0.0378493	0.942162	0.8547	1.03857	0.967012
GCST90200944	AMD	Alpha-ketoglutarate to pyruvate ratio	Inverse variance weighted	19	0.0594856	0.0497611	0.231922	-0.0380462	0.157017	1.06129	0.962669	1.17002	0.967012
GCST90199956	AMD	1H-indole-7-acetic acid levels	Inverse variance weighted	19	0.0411036	0.0344129	0.232313	-0.0263458	0.108553	1.04196	0.973998	1.11466	0.967012
GCST90200793	AMD	Glycolithocholate to glycolithocholate sulfate ratio	Inverse variance weighted	19	-0.0419872	0.035302	0.234294	-0.111179	0.0272048	0.958882	0.894778	1.02758	0.967012
GCST90200414	AMD	Myristate (14:0) levels	Inverse variance weighted	19	-0.0565655	0.0476762	0.235444	-0.150011	0.0368799	0.945005	0.860699	1.03757	0.967012
GCST90200618	AMD	X-23782 levels	Inverse variance weighted	19	-0.0848182	0.071661	0.23657	-0.225274	0.0556374	0.918679	0.798298	1.05721	0.967012
GCST90199691	AMD	1-methylhistidine levels	Inverse variance weighted	19	0.0462445	0.0390798	0.236676	-0.0303519	0.122841	1.04733	0.970104	1.1307	0.967012
GCST90200806	AMD	Spermidine to ergothioneine ratio	Inverse variance weighted	19	0.0585846	0.0496032	0.237577	-0.0386376	0.155807	1.06033	0.962099	1.1686	0.967012
GCST90199871	AMD	Androstenediol (3beta,17beta) monosulfate (2) levels	Inverse variance weighted	19	-0.0539177	0.0456585	0.237646	-0.143408	0.0355729	0.94751	0.8664	1.03621	0.967012
GCST90200306	AMD	Butyrate/isobutyrate (4:0) levels	Inverse variance weighted	19	0.0606792	0.0515587	0.239237	-0.0403759	0.161734	1.06256	0.960428	1.17555	0.967012
GCST90200882	AMD	Aspartate to mannose ratio	Inverse variance weighted	19	-0.0467468	0.0397581	0.239682	-0.124673	0.031179	0.954329	0.882786	1.03167	0.967012
GCST90200988	AMD	Benzoate to linoleoyl-arachidonoyl-glycerol (18:2 to 20:4) [1] ratio	Inverse variance weighted	19	0.0763341	0.0649632	0.23998	-0.0509938	0.203662	1.07932	0.950285	1.22588	0.967012
GCST90199791	AMD	1-arachidonoyl-GPE (20:4n6) levels	Inverse variance weighted	19	-0.0608651	0.0519084	0.240977	-0.162605	0.0408753	0.94095	0.849926	1.04172	0.967012
GCST90200447	AMD	Maltose levels in coronary artery disease	Inverse variance weighted	19	0.0597839	0.0510938	0.241968	-0.0403599	0.159928	1.06161	0.960444	1.17343	0.967012
GCST90200627	AMD	X-24344 levels	Inverse variance weighted	19	0.0518266	0.044296	0.241998	-0.0349935	0.138647	1.05319	0.965612	1.14872	0.967012
GCST90200667	AMD	X-25271 levels	Inverse variance weighted	19	0.0711166	0.0610187	0.243821	-0.04848	0.190713	1.07371	0.952676	1.21011	0.967012
GCST90200757	AMD	Glycine to alanine ratio	Inverse variance weighted	19	-0.0345915	0.0296955	0.244071	-0.0927947	0.0236117	0.966	0.911381	1.02389	0.967012
GCST90200255	AMD	3-bromo-5-chloro-2,6-dihydroxybenzoic acid levels	Inverse variance weighted	19	0.0560329	0.0481637	0.244673	-0.0383679	0.150434	1.05763	0.962359	1.16234	0.967012
GCST90200215	AMD	4-ethylcatechol sulfate levels	Inverse variance weighted	19	0.0320499	0.0275826	0.245252	-0.022012	0.0861118	1.03257	0.978228	1.08993	0.967012
GCST90200378	AMD	Cortisol levels (plasma)	Inverse variance weighted	19	-0.0693565	0.0598067	0.24618	-0.186578	0.0478646	0.932994	0.829794	1.04903	0.967012
GCST90200792	AMD	Carnitine to palmitoylcarnitine (C16) ratio	Inverse variance weighted	19	-0.0409424	0.0353416	0.246669	-0.110212	0.0283271	0.959884	0.895644	1.02873	0.967012
GCST90200742	AMD	Aspartate to citrate ratio	Inverse variance weighted	19	0.0675563	0.058329	0.246785	-0.0467685	0.181881	1.06989	0.954308	1.19947	0.967012
GCST90200891	AMD	Salicylate to caprylate (8:0) ratio	Inverse variance weighted	19	-0.0554888	0.0479471	0.247154	-0.149465	0.0384876	0.946023	0.861168	1.03924	0.967012
GCST90199779	AMD	Gamma-glutamyl-2-aminobutyrate levels	Inverse variance weighted	19	-0.0543569	0.0469702	0.247164	-0.146418	0.0377047	0.947094	0.863796	1.03842	0.967012
GCST90200300	AMD	4-hydroxyphenylpyruvate levels	Inverse variance weighted	19	-0.0456157	0.0394744	0.247854	-0.122986	0.0317541	0.955409	0.884276	1.03226	0.967012
GCST90199824	AMD	4-vinylphenol sulfate levels	Inverse variance weighted	19	0.0442228	0.0383008	0.248247	-0.0308468	0.119292	1.04522	0.969624	1.1267	0.967012
GCST90200808	AMD	Spermidine to choline ratio	Inverse variance weighted	19	0.0843585	0.0730741	0.248326	-0.0588667	0.227584	1.08802	0.942832	1.25556	0.967012
GCST90199660	AMD	1,2-dipalmitoyl-gpc (16:0/16:0) levels	Inverse variance weighted	19	0.0744149	0.0644664	0.248368	-0.0519392	0.200769	1.07725	0.949387	1.22234	0.967012
GCST90200278	AMD	3-hydroxyoctanoylcarnitine (2) levels	Inverse variance weighted	19	-0.0716602	0.0621524	0.248921	-0.193479	0.0501586	0.930847	0.824087	1.05144	0.967012
GCST90200206	AMD	Sulfate of piperine metabolite C18H21NO3 (1) levels	Inverse variance weighted	19	-0.0519642	0.0451372	0.24963	-0.140433	0.0365048	0.949363	0.868982	1.03718	0.967012
GCST90200809	AMD	Spermidine to taurocholate ratio	Inverse variance weighted	19	-0.0491456	0.0427268	0.25005	-0.13289	0.034599	0.952043	0.875561	1.0352	0.967012
GCST90200569	AMD	X-18913 levels	Inverse variance weighted	19	0.0510835	0.0444791	0.250769	-0.0360955	0.138262	1.05241	0.964548	1.14828	0.967012
GCST90200914	AMD	Tyrosine to pyruvate ratio	Inverse variance weighted	19	0.0551746	0.0481199	0.251544	-0.0391403	0.14949	1.05673	0.961616	1.16124	0.967012
GCST90199823	AMD	O-cresol sulfate levels	Inverse variance weighted	19	0.0533154	0.0466018	0.252598	-0.0380242	0.144655	1.05476	0.96269	1.15564	0.967012
GCST90199870	AMD	4-cholesten-3-one levels	Inverse variance weighted	19	0.0402846	0.0352273	0.252804	-0.0287608	0.10933	1.04111	0.971649	1.11553	0.967012
GCST90200849	AMD	Adenosine 5\'-monophosphate (AMP) to threonine ratio	Inverse variance weighted	19	0.0402811	0.0352913	0.253709	-0.0288899	0.109452	1.0411	0.971523	1.11567	0.967826
GCST90199997	AMD	Behenoyl sphingomyelin (d18:1/22:0) levels	Inverse variance weighted	19	-0.064083	0.0562393	0.254508	-0.174312	0.0461461	0.937927	0.840035	1.04723	0.968236
GCST90200419	AMD	Glutamine levels	Inverse variance weighted	19	0.0454798	0.0400157	0.255727	-0.032951	0.123911	1.04653	0.967586	1.13191	0.970237
GCST90200448	AMD	N-stearoyl-sphinganine (d18:0/18:0) levels	Inverse variance weighted	19	-0.042783	0.0378274	0.258053	-0.116925	0.0313587	0.958119	0.889652	1.03186	0.971153
GCST90200390	AMD	Stearate (18:0) levels	Inverse variance weighted	19	0.0718468	0.0635319	0.258106	-0.0526757	0.196369	1.07449	0.948688	1.21698	0.971153
GCST90200143	AMD	Nervonoylcarnitine (C24:1) levels	Inverse variance weighted	19	-0.0389335	0.0344659	0.258636	-0.106487	0.0286198	0.961815	0.898987	1.02903	0.971153
GCST90200841	AMD	Adenosine 5\'-diphosphate (ADP) to oxalate (ethanedioate) ratio	Inverse variance weighted	19	0.0331968	0.0293942	0.258743	-0.0244158	0.0908094	1.03375	0.97588	1.09506	0.971153
GCST90200526	AMD	X-14056 levels	Inverse variance weighted	19	-0.0369285	0.0328448	0.260873	-0.101304	0.0274475	0.963745	0.903658	1.02783	0.973359
GCST90199646	AMD	Gentisate levels	Inverse variance weighted	19	0.0477444	0.0424718	0.260952	-0.0355003	0.130989	1.0489	0.965122	1.13996	0.973359
GCST90200559	AMD	X-18901 levels	Inverse variance weighted	19	0.0433826	0.0387579	0.263002	-0.0325829	0.119348	1.04434	0.967942	1.12676	0.973359
GCST90200280	AMD	5-oxoproline levels	Inverse variance weighted	19	-0.0328289	0.0293616	0.26353	-0.0903777	0.02472	0.967704	0.913586	1.02503	0.973359
GCST90200514	AMD	X-12851 levels	Inverse variance weighted	19	0.0446389	0.0400148	0.264611	-0.0337901	0.123068	1.04565	0.966774	1.13096	0.973359
GCST90200393	AMD	Phosphate levels (UKB data field 30810)	Inverse variance weighted	19	0.0431507	0.0386827	0.264634	-0.0326673	0.118969	1.0441	0.96786	1.12633	0.973359
GCST90200365	AMD	Phenylpyruvate levels	Inverse variance weighted	19	0.0458645	0.0411451	0.264978	-0.0347799	0.126509	1.04693	0.965818	1.13486	0.973359
GCST90199794	AMD	1-oleoyl-GPE (18:1) levels	Inverse variance weighted	20	-0.0787938	0.0707135	0.265164	-0.217392	0.0598046	0.92423	0.804614	1.06163	0.973359
GCST90200755	AMD	Inosine 5\'-monophosphate (IMP) to phosphate ratio	Inverse variance weighted	20	-0.0498294	0.044759	0.265588	-0.137557	0.0378983	0.951392	0.871485	1.03863	0.973359
GCST90199968	AMD	1-palmitoyl-GPG (16:0) levels	Inverse variance weighted	20	-0.0681232	0.061344	0.266779	-0.188357	0.052111	0.934145	0.828319	1.05349	0.974821
GCST90200281	AMD	Phosphoethanolamine levels	Inverse variance weighted	20	-0.0405734	0.0366639	0.268454	-0.112435	0.0312878	0.960239	0.893656	1.03178	0.974821
GCST90200293	AMD	Thyroxine levels	Inverse variance weighted	20	-0.0553222	0.0500417	0.268933	-0.153404	0.0427595	0.94618	0.857783	1.04369	0.974821
GCST90199996	AMD	Sphingomyelin (d18:1/20:1, d18:2/20:0) levels	Inverse variance weighted	20	-0.0607127	0.0553268	0.27249	-0.169153	0.0477279	0.941094	0.844379	1.04889	0.974821
GCST90199753	AMD	Gamma-glutamyltryptophan levels	Inverse variance weighted	20	0.0500335	0.0457025	0.273619	-0.0395433	0.13961	1.05131	0.961228	1.14983	0.974821
GCST90199683	AMD	Indoleacetate levels	Inverse variance weighted	20	0.0450131	0.0411279	0.27375	-0.0355975	0.125624	1.04604	0.965029	1.13386	0.974821
GCST90200720	AMD	Adenosine 5\'-diphosphate (ADP) to pantothenate ratio	Inverse variance weighted	20	0.100401	0.0919149	0.27469	-0.0797522	0.280554	1.10561	0.923345	1.32386	0.974821
GCST90200768	AMD	Phosphate to 2\'-deoxyuridine ratio	Inverse variance weighted	20	-0.0326247	0.0298927	0.2751	-0.0912143	0.025965	0.967902	0.912822	1.02631	0.974821
GCST90199828	AMD	N-acetylserine levels	Inverse variance weighted	20	0.0553975	0.0507825	0.275327	-0.0441362	0.154931	1.05696	0.956824	1.16758	0.974821
GCST90200995	AMD	Salicylate to taurocholate ratio	Inverse variance weighted	20	-0.0558975	0.0512466	0.275381	-0.156341	0.0445459	0.945636	0.855268	1.04555	0.974821
GCST90200301	AMD	Gamma-glutamylglutamine levels	Inverse variance weighted	20	0.0394927	0.0362288	0.275674	-0.0315158	0.110501	1.04028	0.968976	1.11684	0.974821
GCST90200685	AMD	1-stearoyl-2-arachidonoyl-gpc (18:0/20:4) levels	Inverse variance weighted	20	-0.0171288	0.0157277	0.276117	-0.0479551	0.0136975	0.983017	0.953177	1.01379	0.974821
GCST90200794	AMD	Oleoyl-linoleoyl-glycerol (18:1 to 18:2) [2] to linoleoyl-arachidonoyl-glycerol (18:2 to 20:4) [1] ratio	Inverse variance weighted	20	0.0278169	0.0255966	0.277151	-0.0223524	0.0779862	1.02821	0.977896	1.08111	0.974821
GCST90200283	AMD	3-ureidopropionate levels	Inverse variance weighted	20	-0.0545227	0.0501826	0.277264	-0.152881	0.0438352	0.946937	0.858232	1.04481	0.974821
GCST90200505	AMD	X-12818 levels	Inverse variance weighted	20	0.0470338	0.0432949	0.277321	-0.0378243	0.131892	1.04816	0.962882	1.14098	0.974821
GCST90199755	AMD	3,7-dimethylurate levels	Inverse variance weighted	20	-0.0398916	0.0368043	0.278417	-0.112028	0.0322449	0.960894	0.894019	1.03277	0.974821
GCST90200224	AMD	2-ketocaprylate levels	Inverse variance weighted	20	0.0411068	0.0379355	0.278544	-0.0332468	0.11546	1.04196	0.9673	1.12239	0.974821
GCST90200908	AMD	Retinol (Vitamin A) to linoleoyl-arachidonoyl-glycerol (18:2 to 20:4) [2] ratio	Inverse variance weighted	20	0.0789941	0.0729109	0.278616	-0.0639112	0.221899	1.0822	0.938088	1.24845	0.974821
GCST90200229	AMD	2,6-dihydroxybenzoic acid levels	Inverse variance weighted	20	-0.0527529	0.0488013	0.279709	-0.148404	0.0428977	0.948614	0.862083	1.04383	0.974821
GCST90200642	AMD	X-24795 levels	Inverse variance weighted	20	-0.0218618	0.0202504	0.280332	-0.0615526	0.017829	0.978375	0.940303	1.01799	0.974821
GCST90199796	AMD	Docosapentaenoate (n6 DPA; 22:5n6) levels	Inverse variance weighted	20	-0.0588978	0.0546512	0.281165	-0.166014	0.0482185	0.942803	0.847034	1.0494	0.974821
GCST90200664	AMD	X-25810 levels	Inverse variance weighted	20	-0.0314132	0.0292116	0.28221	-0.088668	0.0258416	0.969075	0.915149	1.02618	0.974821
GCST90200137	AMD	Lignoceroylcarnitine (C24) levels	Inverse variance weighted	20	-0.0552697	0.0514911	0.283099	-0.156192	0.0456529	0.94623	0.855395	1.04671	0.974821
GCST90200887	AMD	Cholesterol to cortisol ratio	Inverse variance weighted	20	0.0637338	0.0594828	0.28396	-0.0528525	0.18032	1.06581	0.94852	1.1976	0.974821
GCST90200438	AMD	Alpha-ketobutyrate levels	Inverse variance weighted	20	0.049658	0.0464917	0.285473	-0.0414658	0.140782	1.05091	0.959382	1.15117	0.974821
GCST90200874	AMD	Cysteinylglycine to taurine ratio	Inverse variance weighted	20	0.0392951	0.0368143	0.285797	-0.0328609	0.111451	1.04008	0.967673	1.1179	0.974821
GCST90200188	AMD	3-amino-2-piperidone levels	Inverse variance weighted	20	-0.0491844	0.0461205	0.286229	-0.139581	0.0412118	0.952006	0.869723	1.04207	0.974821
GCST90199807	AMD	Hexadecanedioate (C16-DC) levels	Inverse variance weighted	20	0.0300837	0.0282446	0.286825	-0.0252757	0.0854431	1.03054	0.975041	1.0892	0.974821
GCST90201001	AMD	Serine to alpha-ketobutyrate ratio	Inverse variance weighted	20	-0.0747074	0.070507	0.289338	-0.212901	0.0634862	0.928015	0.808236	1.06554	0.974821
GCST90200584	AMD	X-21736 levels	Inverse variance weighted	20	-0.0440575	0.0416556	0.29021	-0.125702	0.0375874	0.956899	0.881877	1.0383	0.974821
GCST90200731	AMD	Adenosine 5\'-diphosphate (ADP) to mannose ratio	Inverse variance weighted	20	0.0742064	0.0705087	0.292596	-0.0639906	0.212403	1.07703	0.938014	1.23665	0.974821
GCST90200543	AMD	X-15503 levels	Inverse variance weighted	20	-0.0453961	0.0432067	0.293409	-0.130081	0.039289	0.955619	0.878024	1.04007	0.974821
GCST90199684	AMD	1-linoleoylglycerol (18:2) levels	Inverse variance weighted	20	0.0618651	0.0589281	0.293792	-0.0536341	0.177364	1.06382	0.947779	1.19407	0.974821
GCST90200990	AMD	Benzoate to linoleoyl-arachidonoyl-glycerol (18:2 to 20:4) [2] ratio	Inverse variance weighted	20	0.0482436	0.0459576	0.293838	-0.0418334	0.13832	1.04943	0.95903	1.14834	0.974821
GCST90200524	AMD	X-13695 levels	Inverse variance weighted	20	0.0380729	0.0363088	0.294368	-0.0330923	0.109238	1.03881	0.967449	1.11543	0.974821
GCST90199695	AMD	Galactonate levels	Inverse variance weighted	20	0.055698	0.0531201	0.294395	-0.0484175	0.159813	1.05728	0.952736	1.17329	0.974821
GCST90200696	AMD	N6,N6-dimethyllysine levels	Inverse variance weighted	20	-0.0153243	0.0146234	0.29467	-0.0439862	0.0133375	0.984792	0.956967	1.01343	0.974821
GCST90200173	AMD	Glutamine conjugate of C6H10O2 (2) levels	Inverse variance weighted	20	-0.0880661	0.0840452	0.294711	-0.252795	0.0766624	0.9157	0.776627	1.07968	0.974821
GCST90200500	AMD	X-12816 levels	Inverse variance weighted	20	0.0317895	0.0304235	0.296069	-0.0278405	0.0914195	1.0323	0.972543	1.09573	0.974821
GCST90200842	AMD	Citrate to oxalate (ethanedioate) ratio	Inverse variance weighted	20	-0.0617529	0.0592375	0.297197	-0.177858	0.0543526	0.940115	0.837061	1.05586	0.974821
GCST90200362	AMD	Succinate levels	Inverse variance weighted	20	0.0222579	0.0214291	0.298956	-0.0197432	0.0642589	1.02251	0.98045	1.06637	0.974821
GCST90200154	AMD	Hydroxy-cmpf levels	Inverse variance weighted	20	-0.0783487	0.075607	0.30008	-0.226538	0.069841	0.924642	0.797289	1.07234	0.974821
GCST90200580	AMD	X-21796 levels	Inverse variance weighted	20	0.0476021	0.0459385	0.300103	-0.0424374	0.137642	1.04875	0.958451	1.14756	0.974821
GCST90200489	AMD	X-12407 levels	Inverse variance weighted	20	-0.0398433	0.0384959	0.300668	-0.115295	0.0356087	0.96094	0.891103	1.03625	0.974821
GCST90200844	AMD	Aspartate to phosphate ratio	Inverse variance weighted	20	-0.0518553	0.0501055	0.300705	-0.150062	0.0463515	0.949466	0.860654	1.04744	0.974821
GCST90199848	AMD	Succinylcarnitine levels	Inverse variance weighted	20	0.0418601	0.0404958	0.301281	-0.0375117	0.121232	1.04275	0.963183	1.12889	0.974821
GCST90199738	AMD	Stachydrine levels	Inverse variance weighted	20	0.0654745	0.0635039	0.302526	-0.0589931	0.189942	1.06767	0.942713	1.20918	0.974821
GCST90200797	AMD	Spermidine to N-acetylputrescine ratio	Inverse variance weighted	20	-0.0472616	0.0458625	0.302773	-0.137152	0.042629	0.953838	0.871838	1.04355	0.974821
GCST90200816	AMD	Alpha-ketoglutarate to aspartate ratio	Inverse variance weighted	20	0.0386167	0.0375259	0.303449	-0.0349342	0.112168	1.03937	0.965669	1.1187	0.974821
GCST90200710	AMD	X-13431 levels	Inverse variance weighted	20	0.0257064	0.024994	0.303714	-0.0232819	0.0746946	1.02604	0.976987	1.07756	0.974821
GCST90200138	AMD	Docosatrienoate (22:3n6) levels	Inverse variance weighted	20	0.0492803	0.0480015	0.30459	-0.0448027	0.143363	1.05051	0.956186	1.15415	0.974821
GCST90199720	AMD	Octanoylcarnitine (c8) levels	Inverse variance weighted	20	0.0316243	0.0308735	0.305684	-0.0288877	0.0921363	1.03213	0.971526	1.09651	0.974821
GCST90200355	AMD	Adenosine 5\'-diphosphate (ADP) levels	Inverse variance weighted	20	0.066637	0.0650669	0.305774	-0.0608943	0.194168	1.06891	0.940923	1.2143	0.974821
GCST90200872	AMD	Phosphate to cysteine ratio	Inverse variance weighted	20	0.0484557	0.0474349	0.307009	-0.0445168	0.141428	1.04965	0.95646	1.15192	0.974821
GCST90200172	AMD	3-carboxy-4-methyl-5-pentyl-2-furanpropionate (3-CMPFP) levels	Inverse variance weighted	20	0.0438282	0.042997	0.308046	-0.040446	0.128102	1.0448	0.960361	1.13667	0.974821
GCST90200968	AMD	Phosphate to 5-oxoproline ratio	Inverse variance weighted	20	0.0321633	0.031681	0.309998	-0.0299313	0.094258	1.03269	0.970512	1.09884	0.974821
GCST90199740	AMD	P-cresol sulfate levels	Inverse variance weighted	20	-0.052924	0.0522043	0.310684	-0.155244	0.0493964	0.948452	0.856206	1.05064	0.974821
GCST90200340	AMD	1-palmitoyl-2-oleoyl-gpc (16:0/18:1) levels	Inverse variance weighted	20	-0.0685103	0.0676804	0.311413	-0.201164	0.0641432	0.933784	0.817778	1.06625	0.974821
GCST90200482	AMD	X-12193 levels	Inverse variance weighted	20	-0.0533202	0.0527487	0.312096	-0.156708	0.0500673	0.948076	0.854954	1.05134	0.974821
GCST90200535	AMD	X-17325 levels	Inverse variance weighted	20	0.0416183	0.0412074	0.312508	-0.0391481	0.122385	1.0425	0.961608	1.13019	0.974821
GCST90199901	AMD	1-methyl-5-imidazoleacetate levels	Inverse variance weighted	20	0.0485315	0.0481976	0.313969	-0.0459357	0.142999	1.04973	0.955103	1.15373	0.974821
GCST90199742	AMD	1-linoleoyl-gpc (18:2) levels	Inverse variance weighted	20	0.0456732	0.0453788	0.314181	-0.0432693	0.134616	1.04673	0.957654	1.1441	0.974821
GCST90199719	AMD	Tauro-beta-muricholate levels	Inverse variance weighted	20	0.0218356	0.0217362	0.315101	-0.0207673	0.0644386	1.02208	0.979447	1.06656	0.974821
GCST90199670	AMD	Iminodiacetate (IDA) levels	Inverse variance weighted	20	0.0484102	0.048283	0.316037	-0.0462245	0.143045	1.0496	0.954828	1.15378	0.974821
GCST90200701	AMD	Bilirubin degradation product, C17H18N2O4 (1) levels	Inverse variance weighted	20	0.02886	0.0287883	0.316107	-0.0275651	0.0852851	1.02928	0.972811	1.08903	0.974821
GCST90200705	AMD	Ethylmalonate levels	Inverse variance weighted	20	-0.0194397	0.0193931	0.316149	-0.0574503	0.0185708	0.980748	0.944169	1.01874	0.974821
GCST90200121	AMD	Ceramide (d18:1/17:0, d17:1/18:0) levels	Inverse variance weighted	20	-0.0348627	0.0347809	0.316174	-0.103033	0.0333079	0.965738	0.902097	1.03387	0.974821
GCST90199758	AMD	N4-acetylcytidine levels	Inverse variance weighted	20	0.0320277	0.0319894	0.316731	-0.0306715	0.094727	1.03255	0.969794	1.09936	0.974821
GCST90199915	AMD	Imidazole propionate levels	Inverse variance weighted	20	-0.0542833	0.0542241	0.316783	-0.160563	0.051996	0.947164	0.851665	1.05337	0.974821
GCST90200258	AMD	2-hydroxy-4-(methylthio)butanoic acid levels	Inverse variance weighted	20	0.0242501	0.0243234	0.318771	-0.0234238	0.071924	1.02455	0.976848	1.07457	0.974821
GCST90200141	AMD	Ethyl alpha-glucopyranoside levels	Inverse variance weighted	20	0.0383062	0.0384427	0.319032	-0.0370415	0.113654	1.03905	0.963636	1.12036	0.974821
GCST90200923	AMD	Glycerol to mannitol to sorbitol ratio	Inverse variance weighted	20	-0.057779	0.0580659	0.319708	-0.171588	0.0560302	0.943859	0.842326	1.05763	0.974821
GCST90200734	AMD	Adenosine 5\'-monophosphate (AMP) to palmitate (16:0) ratio	Inverse variance weighted	20	-0.0558702	0.0565454	0.323124	-0.166699	0.0549588	0.945662	0.846454	1.0565	0.974821
GCST90199621	AMD	Carnitine levels	Inverse variance weighted	20	-0.0328895	0.0332876	0.323132	-0.0981331	0.0323541	0.967645	0.906528	1.03288	0.974821
GCST90200252	AMD	3,5-dichloro-2,6-dihydroxybenzoic acid levels	Inverse variance weighted	21	0.0436971	0.0442298	0.323174	-0.0429933	0.130388	1.04467	0.957918	1.13927	0.974821
GCST90200614	AMD	X-23780 levels	Inverse variance weighted	21	0.0392394	0.0397646	0.323745	-0.0386992	0.117178	1.04002	0.96204	1.12432	0.974821
GCST90199967	AMD	N-acetyltaurine levels	Inverse variance weighted	21	0.0502387	0.0510475	0.325038	-0.0498144	0.150292	1.05152	0.951406	1.16217	0.974821
GCST90199749	AMD	Gamma-glutamylthreonine levels	Inverse variance weighted	21	0.0325053	0.0331853	0.327328	-0.0325379	0.0975485	1.03304	0.967986	1.10246	0.974821
GCST90200001	AMD	Sphingomyelin (d18:1/20:0, d16:1/22:0) levels	Inverse variance weighted	21	-0.0506857	0.051912	0.328877	-0.152433	0.0510617	0.950577	0.858616	1.05239	0.974821
GCST90199804	AMD	7-alpha-hydroxy-3-oxo-4-cholestenoate (7-hoca) levels	Inverse variance weighted	21	0.0445858	0.0457302	0.329573	-0.0450454	0.134217	1.04559	0.955954	1.14364	0.974821
GCST90200177	AMD	N-methylhydroxyproline levels	Inverse variance weighted	21	0.06436	0.0660962	0.330189	-0.0651885	0.193909	1.06648	0.936891	1.21399	0.974821
GCST90200197	AMD	N-lactoyl isoleucine levels	Inverse variance weighted	21	0.0532847	0.0548448	0.331272	-0.0542111	0.16078	1.05473	0.947232	1.17443	0.974821
GCST90199953	AMD	3-methoxytyramine sulfate levels	Inverse variance weighted	21	-0.035816	0.0368785	0.331454	-0.108098	0.0364658	0.964818	0.89754	1.03714	0.974821
GCST90200765	AMD	Phosphate to alanine ratio	Inverse variance weighted	21	0.0665612	0.0686242	0.332078	-0.0679423	0.201065	1.06883	0.934314	1.2227	0.974821
GCST90200352	AMD	Methylsuccinate levels	Inverse variance weighted	21	-0.0369116	0.0383122	0.335325	-0.112004	0.0381803	0.963761	0.894041	1.03892	0.974821
GCST90199750	AMD	Laurylcarnitine levels	Inverse variance weighted	21	0.044294	0.0460418	0.336031	-0.045948	0.134536	1.04529	0.955092	1.14401	0.974821
GCST90200967	AMD	Phosphate to urate ratio	Inverse variance weighted	21	0.0364591	0.037928	0.336415	-0.0378797	0.110798	1.03713	0.962829	1.11717	0.974821
GCST90200927	AMD	Theophylline to theobromine ratio	Inverse variance weighted	21	-0.0527063	0.054902	0.337052	-0.160314	0.0549017	0.948659	0.851876	1.05644	0.974821
GCST90199918	AMD	Carboxyethyl-gaba levels	Inverse variance weighted	21	-0.032165	0.0335197	0.337264	-0.0978636	0.0335336	0.968347	0.906773	1.0341	0.974821
GCST90200007	AMD	3-methoxycatechol sulfate (2) levels	Inverse variance weighted	21	0.0427502	0.0445821	0.337604	-0.0446307	0.130131	1.04368	0.956351	1.13898	0.974821
GCST90200217	AMD	(2,4 or 2,5)-dimethylphenol sulfate levels	Inverse variance weighted	21	-0.0380867	0.039804	0.33864	-0.116102	0.0399291	0.962629	0.890384	1.04074	0.974821
GCST90199810	AMD	1-palmitoyl-GPI (16:0) levels	Inverse variance weighted	21	-0.0416629	0.0436194	0.339504	-0.127157	0.0438312	0.959193	0.880595	1.04481	0.974821
GCST90199726	AMD	N-acetylthreonine levels	Inverse variance weighted	21	-0.0476349	0.0499408	0.340171	-0.145519	0.0502491	0.953482	0.864574	1.05153	0.974821
GCST90199625	AMD	Methionine sulfoxide levels	Inverse variance weighted	21	0.0606185	0.0635901	0.340454	-0.0640181	0.185255	1.06249	0.937988	1.20353	0.974821
GCST90200392	AMD	Orotate levels	Inverse variance weighted	21	-0.0213303	0.0224689	0.342453	-0.0653693	0.0227086	0.978896	0.936721	1.02297	0.974821
GCST90200243	AMD	Hydroxypalmitoyl sphingomyelin (d18:1/16:0(OH)) levels	Inverse variance weighted	21	-0.033573	0.0354169	0.343162	-0.10299	0.0358441	0.966984	0.902136	1.03649	0.974821
GCST90200676	AMD	N-acetyl-L-glutamine levels	Inverse variance weighted	21	-0.0223319	0.0235759	0.34352	-0.0685406	0.0238769	0.977916	0.933756	1.02416	0.974821
GCST90199879	AMD	Ergothioneine levels	Inverse variance weighted	21	0.0142537	0.0150521	0.343663	-0.0152485	0.0437559	1.01436	0.984867	1.04473	0.974821
GCST90200575	AMD	X-21283 levels	Inverse variance weighted	21	-0.0174465	0.018482	0.345182	-0.0536711	0.0187781	0.982705	0.947744	1.01896	0.974821
GCST90200602	AMD	X-22520 levels	Inverse variance weighted	21	0.0414557	0.0439934	0.346031	-0.0447714	0.127683	1.04233	0.956216	1.13619	0.974821
[truncated: 918 more rows]

## Sheet: S9
Table S9 MR Egger、Weighted median test of the instrumental variables for plasma metabolites on AMD.
[truncated: 2,801 more rows]
